# Supplementary material for: Genome-wide characterization of the SPL gene family involved in the age development of Jatropha curcas
Source: BMC Genomics. 2020 May 20;21:368. doi: 10.1186/s12864-020-06776-8 (PMC7238634; doi:10.1186/s12864-020-06776-8)
Supplement: Supplementary file 1 — Additional file 1. Detailed information of the plant SPL proteins used for phylogenetic analysis. [file 12864_2020_6776_MOESM1_ESM.xlsx]

## Sheet: Sheet1
	Uniprot ID	Clade	At/Jc Protein Name	Species ID	Species Name
	A0A0D2PSZ4	8		GOSRA	Gossypium raimondii (New World cotton)
	A0A0B0N0S5	8		GOSAR	Gossypium arboreum (Tree cotton) (Gossypium nanking)
	A0A061DU97	8		THECC	Theobroma cacao (Cacao) (Cocoa)
	A0A0D2T422	8		GOSRA	Gossypium raimondii (New World cotton)
	F6GV73	8		VITVI	Vitis vinifera (Grape)
	A0A067JXX7	8	JcSPL8	JATCU	Jatropha curcas (Barbados nut)
	B9RD47	8		RICCO	Ricinus communis (Castor bean)
	B9GPA7	8		POPTR	Populus trichocarpa (Western balsam poplar) (Populus balsamifera subsp. trichocarpa)
	U5FUU6	8		POPTR	Populus trichocarpa (Western balsam poplar) (Populus balsamifera subsp. trichocarpa)
	M5X0V7	8		PRUPE	Prunus persica (Peach) (Amygdalus persica)
	W9QQ44	8		9ROSA	Morus notabilis
	A0A059C4M7	8		EUCGR	Eucalyptus grandis (Flooded gum)
	V7B925	8		PHAVU	Phaseolus vulgaris (Kidney bean) (French bean)
	A0A0L9U775	8		PHAAN	Phaseolus angularis (Azuki bean) (Vigna angularis)
	K7K2H8	8		SOYBN	Glycine max (Soybean) (Glycine hispida)
	A0A151QZT6	8		CAJCA	Cajanus cajan (Pigeon pea) (Cajanus indicus)
	G7LBJ7	8		MEDTR	Medicago truncatula (Barrel medic) (Medicago tribuloides)
	I1JMW0	8		SOYBN	Glycine max (Soybean) (Glycine hispida)
	V7ALZ4	8		PHAVU	Phaseolus vulgaris (Kidney bean) (French bean)
	A0A0L9VUR3	8		PHAAN	Phaseolus angularis (Azuki bean) (Vigna angularis)
	A0A151R9H4	8		CAJCA	Cajanus cajan (Pigeon pea) (Cajanus indicus)
	I1KJN9	8		SOYBN	Glycine max (Soybean) (Glycine hispida)
	S8D8Y8	8		9LAMI	Genlisea aurea
	K4AZ14	8		SOLLC	Solanum lycopersicum (Tomato) (Lycopersicon esculentum)
	M1CGF7	8		SOLTU	Solanum tuberosum (Potato)
	M1CUF6	8		SOLTU	Solanum tuberosum (Potato)
	K4CYZ9	8		SOLLC	Solanum lycopersicum (Tomato) (Lycopersicon esculentum)
	A0A022QTE2	8		ERYGU	Erythranthe guttata (Yellow monkey flower) (Mimulus guttatus)
	A0A164TUF9	8		DAUCA	Daucus carota subsp. sativus
	A0A165A1Y5	8		DAUCA	Daucus carota subsp. sativus
	A0A0A0KA35	8		CUCSA	Cucumis sativus (Cucumber)
	V4VYP0	8		9ROSI	Populus tremula x Populus tremuloides
	W1PJT4	8		AMBTC	Amborella trichopoda
	S8ECW3	8		9LAMI	Genlisea aurea
	Q3EDL2	8	AtSPL8	ARATH	Arabidopsis thaliana (Mouse-ear cress)
	D7KP46	8		ARALL	Arabidopsis lyrata subsp. lyrata (Lyre-leaved rock-cress)
	R0GQ55	8		9BRAS	Capsella rubella
	A0A078FQK2	8		BRANA	Brassica napus (Rape)
	M4EWN7	8		BRARP	Brassica rapa subsp. pekinensis (Chinese cabbage) (Brassica pekinensis)
	A0A0D3DZH5	8		BRAOL	Brassica oleracea var. oleracea
	S4WVY3	8		ARAAL	Arabis alpina (Alpine rock-cress)
	A0A0K9R9E3	8		SPIOL	Spinacia oleracea (Spinach)
	A0A0J8EAF0	8		BETVU	Beta vulgaris subsp. vulgaris
	A0A0D2LVA3	8		GOSRA	Gossypium raimondii (New World cotton)
	M0SRS2	8		MUSAM	Musa acuminata subsp. malaccensis (Wild banana) (Musa malaccensis)
	M0S785	8		MUSAM	Musa acuminata subsp. malaccensis (Wild banana) (Musa malaccensis)
	M0ST08	8		MUSAM	Musa acuminata subsp. malaccensis (Wild banana) (Musa malaccensis)
	M0SAP9	8		MUSAM	Musa acuminata subsp. malaccensis (Wild banana) (Musa malaccensis)
	M0TFW5	8		MUSAM	Musa acuminata subsp. malaccensis (Wild banana) (Musa malaccensis)
	M0SQM2	8		MUSAM	Musa acuminata subsp. malaccensis (Wild banana) (Musa malaccensis)
	M0TEU1	8		MUSAM	Musa acuminata subsp. malaccensis (Wild banana) (Musa malaccensis)
	M0RFU8	8		MUSAM	Musa acuminata subsp. malaccensis (Wild banana) (Musa malaccensis)
	A0A0K9NUX3	8		ZOSMR	Zostera marina (Eelgrass)
	A0A0K9PJ44	8		ZOSMR	Zostera marina (Eelgrass)
	W1NYQ0	8		AMBTC	Amborella trichopoda
	A0A0E0NAM6	8		ORYRU	Oryza rufipogon (Brownbeard rice) (Asian wild rice)
	SPL5	8		ORYSJ	Oryza sativa subsp. japonica (Rice)
	B8AIY2	8		ORYSI	Oryza sativa subsp. indica (Rice)
	A0A0E0JW98	8		ORYPU	Oryza punctata (Red rice)
	A0A0D9VCV6	8		9ORYZ	Leersia perrieri
	M0WHE0	8		HORVD	Hordeum vulgare var. distichum (Domesticated barley)
	J3LA42	8		ORYBR	Oryza brachyantha
	I1HXV2	8		BRADI	Brachypodium distachyon (Purple false brome) (Trachynia distachya)
	B4FG20	8		MAIZE	Zea mays (Maize)
	K3YSU3	8		SETIT	Setaria italica (Foxtail millet) (Panicum italicum)
	B6TPH6	8		MAIZE	Zea mays (Maize)
	A0A194YN21	8		SORBI	Sorghum bicolor (Sorghum) (Sorghum vulgare)
	M0Y2Y2	8		HORVD	Hordeum vulgare var. distichum (Domesticated barley)
	I1GVQ9	8		BRADI	Brachypodium distachyon (Purple false brome) (Trachynia distachya)
	A0A0E0LE87	8		ORYPU	Oryza punctata (Red rice)
	I1Q4A3	8		ORYGL	Oryza glaberrima (African rice)
	J3MGG6	8		ORYBR	Oryza brachyantha
	A0A0D9WSU1	8		9ORYZ	Leersia perrieri
	B8B0Z7	8		ORYSI	Oryza sativa subsp. indica (Rice)
	K3XXA1	8		SETIT	Setaria italica (Foxtail millet) (Panicum italicum)
	C5Z790	8		SORBI	Sorghum bicolor (Sorghum) (Sorghum vulgare)
	A0A096RL68	8		MAIZE	Zea mays (Maize)
	W5HXU1	8		WHEAT	Triticum aestivum (Wheat)
	M0VKE5	8		HORVD	Hordeum vulgare var. distichum (Domesticated barley)
	W5I491	8		WHEAT	Triticum aestivum (Wheat)
	W5HYE5	8		WHEAT	Triticum aestivum (Wheat)
	M7YIT8	8		TRIUA	Triticum urartu (Red wild einkorn) (Crithodium urartu)
	K7MFC4	5		SOYBN	Glycine max (Soybean) (Glycine hispida)
	A0A0B2QXD4	5		GLYSO	Glycine soja (Wild soybean)
	A0A151SPS7	5		CAJCA	Cajanus cajan (Pigeon pea) (Cajanus indicus)
	A0A0L9U7H6	5		PHAAN	Phaseolus angularis (Azuki bean) (Vigna angularis)
	V7CWR5	5		PHAVU	Phaseolus vulgaris (Kidney bean) (French bean)
	A0A072TYQ4	5		MEDTR	Medicago truncatula (Barrel medic) (Medicago tribuloides)
	A0A0A0L895	5		CUCSA	Cucumis sativus (Cucumber)
	M5XIS4	5		PRUPE	Prunus persica (Peach) (Amygdalus persica)
	W9SKZ3	5		9ROSA	Morus notabilis
	A0A061ECY2	5		THECC	Theobroma cacao (Cacao) (Cocoa)
	A5BTU0	5		VITVI	Vitis vinifera (Grape)
	A0A166BAK2	5		DAUCA	Daucus carota subsp. sativus
	A0A0J8C7W0	5		BETVU	Beta vulgaris subsp. vulgaris
	A0A0K9QA89	5		SPIOL	Spinacia oleracea (Spinach)
	A0A0K9QHK9	5		SPIOL	Spinacia oleracea (Spinach)
	A0A176WCZ3	5		MARPO	Marchantia polymorpha subsp. polymorpha
	A9TVQ6	5		PHYPA	Physcomitrella patens subsp. patens (Moss)
	A9SU35	5		PHYPA	Physcomitrella patens subsp. patens (Moss)
	A9TAF0	5		PHYPA	Physcomitrella patens subsp. patens (Moss)
	A9TKM8	5		PHYPA	Physcomitrella patens subsp. patens (Moss)
	A9RR25	5		PHYPA	Physcomitrella patens subsp. patens (Moss)
	A9S5U4	5		PHYPA	Physcomitrella patens subsp. patens (Moss)
	K3Z6Z5	5		SETIT	Setaria italica (Foxtail millet) (Panicum italicum)
	C5Y9I5	5		SORBI	Sorghum bicolor (Sorghum) (Sorghum vulgare)
	A0A096QD36	5		MAIZE	Zea mays (Maize)
	K7TP97	5		MAIZ	Zea mays (Maize)
	A0A0E0KW58	5		ORYPU	Oryza punctata (Red rice)
	A0A0D9WAI9	5		9ORYZ	Leersia perrieri
	M7YMY2	5		TRIUA	Triticum urartu (Red wild einkorn) (Crithodium urartu)
	I1J2U9	5		BRADI	Brachypodium distachyon (Purple false brome) (Trachynia distachya)
	M0TAP7	5		MUSAM	Musa acuminata subsp. malaccensis (Wild banana) (Musa malaccensis)
	SP13A	5	AtSPL13A	ARATH	Arabidopsis thaliana (Mouse-ear cress)
	D7MQ98	5		ARALL	Arabidopsis lyrata subsp. lyrata (Lyre-leaved rock-cress)
	R0EWJ9	5		9BRAS	Capsella rubella
	V4NC71	5		EUTSA	Eutrema salsugineum (Saltwater cress) (Sisymbrium salsugineum)
	A0A0D3E9W5	5		BRAOL	Brassica oleracea var. oleracea
	A0A078D6R7	5		BRANA	Brassica napus (Rape)
	A0A0D3B439	5		BRAOL	Brassica oleracea var. oleracea
	A0A0D3B7R6	5		BRAOL	Brassica oleracea var. oleracea
	A0A166EJY8	5		DAUCA	Daucus carota subsp. sativus
	A0A059A612	5		EUCGR	Eucalyptus grandis (Flooded gum)
	A0A059A6W5	5		EUCGR	Eucalyptus grandis (Flooded gum)
	A0A0A0LNV8	5		CUCSA	Cucumis sativus (Cucumber)
	A0A0D2SE09	5		GOSRA	Gossypium raimondii (New World cotton)
	A0A0D2P2W6	5		GOSRA	Gossypium raimondii (New World cotton)
	A0A0B0NQY8	5		GOSAR	Gossypium arboreum (Tree cotton) (Gossypium nanking)
	A0A061G652	5		THECC	Theobroma cacao (Cacao) (Cocoa)
	A0A067FAI7	5		CITSI	Citrus sinensis (Sweet orange) (Citrus aurantium var. sinensis)
	F6GSW2	5		VITVI	Vitis vinifera (Grape)
	W9QLM6	5		9ROSA	Morus notabilis
	M5WUE7	5		PRUPE	Prunus persica (Peach) (Amygdalus persica)
	A0A067JSU4	5	JcSPL13A	JATCU	Jatropha curcas (Barbados nut)
	B9RAD2	5		RICCO	Ricinus communis (Castor bean)
	B9I3U3	5		POPTR	Populus trichocarpa (Western balsam poplar) (Populus balsamifera subsp. trichocarpa)
	B9IFE1	5		POPTR	Populus trichocarpa (Western balsam poplar) (Populus balsamifera subsp. trichocarpa)
	K7L4C4	5		SOYBN	Glycine max (Soybean) (Glycine hispida)
	I1KP68	5		SOYBN	Glycine max (Soybean) (Glycine hispida)
	I1K6N7	5		SOYBN	Glycine max (Soybean) (Glycine hispida)
	A0A151RRH2	5		CAJCA	Cajanus cajan (Pigeon pea) (Cajanus indicus)
	A0A0L9VPU0	5		PHAAN	Phaseolus angularis (Azuki bean) (Vigna angularis)
	V7CPE7	5		PHAVU	Phaseolus vulgaris (Kidney bean) (French bean)
	A0A072TVW9	5		MEDTR	Medicago truncatula (Barrel medic) (Medicago tribuloides)
	G7J3V1	5		MEDTR	Medicago truncatula (Barrel medic) (Medicago tribuloides)
	A0A151TR38	5		CAJCA	Cajanus cajan (Pigeon pea) (Cajanus indicus)
	A0A0L9UCF5	5		PHAAN	Phaseolus angularis (Azuki bean) (Vigna angularis)
	V7AW67	5		PHAVU	Phaseolus vulgaris (Kidney bean) (French bean)
	V7B077	5		PHAVU	Phaseolus vulgaris (Kidney bean) (French bean)
	K7KL73	5		SOYBN	Glycine max (Soybean) (Glycine hispida)
	A0A0B2QV95	5		GLYSO	Glycine soja (Wild soybean)
	K7KVJ4	5		SOYBN	Glycine max (Soybean) (Glycine hispida)
	K7KVJ3	5		SOYBN	Glycine max (Soybean) (Glycine hispida)
	D8UEY5	5o		VOLCA	Volvox carteri f. nagariensis
	A8I4A5	5o		CHLRE	Chlamydomonas reinhardtii (Chlamydomonas smithii)
	A0A022RZ65	5o		ERYGU	Erythranthe guttata (Yellow monkey flower) (Mimulus guttatus)
	A0A176WEB3	5o		MARPO	Marchantia polymorpha subsp. polymorpha
	A9TAE8	5o		PHYPA	Physcomitrella patens subsp. patens (Moss)
	A9TAE9	5o		PHYPA	Physcomitrella patens subsp. patens (Moss)
	A9S5U2	5o		PHYPA	Physcomitrella patens subsp. patens (Moss)
	A0A059A0I2	5o		EUCGR	Eucalyptus grandis (Flooded gum)
	A0A059A0B6	5o		EUCGR	Eucalyptus grandis (Flooded gum)
	V4W3D8	5o		9ROSI	Populus tremula x Populus tremuloides
	A0A067DGL7	5o		CITSI	Citrus sinensis (Sweet orange) (Citrus aurantium var. sinensis)
	A0A0J8C5U6	5o		BETVU	Beta vulgaris subsp. vulgaris
	A0A0K9R8X4	5o		SPIOL	Spinacia oleracea (Spinach)
	E0CSH2	5o		VITVI	Vitis vinifera (Grape)
	A0A161ZUL4	5o		DAUCA	Daucus carota subsp. sativus
	I1HUP5	5o		BRADI	Brachypodium distachyon (Purple false brome) (Trachynia distachya)
	A0A0E0JSY2	5o		ORYPU	Oryza punctata (Red rice)
	A0A0D9YJC1	5o		9ORYZ	Leersia perrieri
	A0A0D9V9N6	5o		9ORYZ	Leersia perrieri
	K3XIT1	5o		SETIT	Setaria italica (Foxtail millet) (Panicum italicum)
	C5XGC0	5o		SORBI	Sorghum bicolor (Sorghum) (Sorghum vulgare)
	A0A096UG78	5o		MAIZE	Zea mays (Maize)
	M0RY52	5o		MUSAM	Musa acuminata subsp. malaccensis (Wild banana) (Musa malaccensis)
	M0S4P8	5o		MUSAM	Musa acuminata subsp. malaccensis (Wild banana) (Musa malaccensis)
	M0SRH6	5o		MUSAM	Musa acuminata subsp. malaccensis (Wild banana) (Musa malaccensis)
	K4BYV0	5o		SOLLC	Solanum lycopersicum (Tomato) (Lycopersicon esculentum)
	M1BZC8	5o		SOLTU	Solanum tuberosum (Potato)
	M5VG88	5o		PRUPE	Prunus persica (Peach) (Amygdalus persica)
	A0A0A0KAG4	5o		CUCSA	Cucumis sativus (Cucumber)
	V7BUZ5	5o		PHAVU	Phaseolus vulgaris (Kidney bean) (French bean)
	A0A0L9UMD8	5o		PHAAN	Phaseolus angularis (Azuki bean) (Vigna angularis)
	I1M3R4	5o		SOYBN	Glycine max (Soybean) (Glycine hispida)
	W9QNM5	5o		9ROSA	Morus notabilis
	A0A164W7B6	5o		DAUCA	Daucus carota subsp. sativus
	B9RVW3	5o		RICCO	Ricinus communis (Castor bean)
	B9HGP0	5o		POPTR	Populus trichocarpa (Western balsam poplar) (Populus balsamifera subsp. trichocarpa)
	A0A061E532	5o		THECC	Theobroma cacao (Cacao) (Cocoa)
	E0CTG4	5o		VITVI	Vitis vinifera (Grape)
	M5WZC7	5o		PRUPE	Prunus persica (Peach) (Amygdalus persica)
	A0A0A0L3D9	5o		CUCSA	Cucumis sativus (Cucumber)
	A0A175YR66	5o		DAUCA	Daucus carota subsp. sativus
	A0A072VA58	4		MEDTR	Medicago truncatula (Barrel medic) (Medicago tribuloides)
	A0A0K9PD24	4		ZOSMR	Zostera marina (Eelgrass)
	A0A0K9RQ59	4		SPIOL	Spinacia oleracea (Spinach)
	A0A0J8C9F9	4		BETVU	Beta vulgaris subsp. vulgaris
	W1PIU1	4		AMBTC	Amborella trichopoda
	SPL6	4	AtSPL6	ARATH	Arabidopsis thaliana (Mouse-ear cress)
	D7KWY9	4		ARALL	Arabidopsis lyrata subsp. lyrata (Lyre-leaved rock-cress)
	R0IA10	4		9BRAS	Capsella rubella
	S4WT08	4		ARAAL	Arabis alpina (Alpine rock-cress)
	V4JSQ4	4		EUTSA	Eutrema salsugineum (Saltwater cress) (Sisymbrium salsugineum)
	A0A078IH89	4		BRANA	Brassica napus (Rape)
	A0A078CWR9	4		BRANA	Brassica napus (Rape)
	A0A078E9A5	4		BRANA	Brassica napus (Rape)
	M4CJH9	4		BRARP	Brassica rapa subsp. pekinensis (Chinese cabbage) (Brassica pekinensis)
	A0A0D3CZ62	4		BRAOL	Brassica oleracea var. oleracea
	A0A078JQD3	4		BRANA	Brassica napus (Rape)
	U5DBQ6	4		AMBTC	Amborella trichopoda
	A0A0D2VCY8	4		GOSRA	Gossypium raimondii (New World cotton)
	A0A0B0NVH1	4		GOSAR	Gossypium arboreum (Tree cotton) (Gossypium nanking)
	A0A061E9L5	4		THECC	Theobroma cacao (Cacao) (Cocoa)
	A0A0D2S549	4		GOSRA	Gossypium raimondii (New World cotton)
	A0A0B0P9C3	4		GOSAR	Gossypium arboreum (Tree cotton) (Gossypium nanking)
	B9HIG5	4		POPTR	Populus trichocarpa (Western balsam poplar) (Populus balsamifera subsp. trichocarpa)
	B9HXH7	4		POPTR	Populus trichocarpa (Western balsam poplar) (Populus balsamifera subsp. trichocarpa)
	B9REB5	4		RICCO	Ricinus communis (Castor bean)
	A0A067KYV7	4	JcSPL6	JATCU	Jatropha curcas (Barbados nut)
	V4TMS6	4		9ROSI	Populus tremula x Populus tremuloides
	A0A067FSF2	4		CITSI	Citrus sinensis (Sweet orange) (Citrus aurantium var. sinensis)
	F6HEZ9	4		VITVI	Vitis vinifera (Grape)
	W9QNN5	4		9ROSA	Morus notabilis
	M5XR56	4		PRUPE	Prunus persica (Peach) (Amygdalus persica)
	G7JX04	4		MEDTR	Medicago truncatula (Barrel medic) (Medicago tribuloides)
	K7K272	4		SOYBN	Glycine max (Soybean) (Glycine hispida)
	K7K7W5	4		SOYBN	Glycine max (Soybean) (Glycine hispida)
	A0A0L9USY1	4		PHAAN	Phaseolus angularis (Azuki bean) (Vigna angularis)
	V7C5R0	4		PHAVU	Phaseolus vulgaris (Kidney bean) (French bean)
	K4BXS7	4		SOLLC	Solanum lycopersicum (Tomato) (Lycopersicon esculentum)
	K4BKY7	4		SOLLC	Solanum lycopersicum (Tomato) (Lycopersicon esculentum)
	M1C9Z6	4		SOLTU	Solanum tuberosum (Potato)
	K4DEK1	4		SOLLC	Solanum lycopersicum (Tomato) (Lycopersicon esculentum)
	M1C4S2	4		SOLTU	Solanum tuberosum (Potato)
	A0A161XXP2	4		DAUCA	Daucus carota subsp. sativus
	A0A162AAZ3	4		DAUCA	Daucus carota subsp. sativus
	A0A0J8DWK3	4		BETVU	Beta vulgaris subsp. vulgaris
	A0A0K9QIV6	4		SPIOL	Spinacia oleracea (Spinach)
	A0A059A5F6	4		EUCGR	Eucalyptus grandis (Flooded gum)
	A0A0A0LQA6	4		CUCSA	Cucumis sativus (Cucumber)
	A0A059D0K3	4		EUCGR	Eucalyptus grandis (Flooded gum)
	V7CAP8	4		PHAVU	Phaseolus vulgaris (Kidney bean) (French bean)
	A0A0L9TSL5	4		PHAAN	Phaseolus angularis (Azuki bean) (Vigna angularis)
	K7MKJ4	4		SOYBN	Glycine max (Soybean) (Glycine hispida)
	K7K0P9	4		SOYBN	Glycine max (Soybean) (Glycine hispida)
	A0A151SPF2	4		CAJCA	Cajanus cajan (Pigeon pea) (Cajanus indicus)
	A0A072V1P8	4		MEDTR	Medicago truncatula (Barrel medic) (Medicago tribuloides)
	A0A072V9R5	4		MEDTR	Medicago truncatula (Barrel medic) (Medicago tribuloides)
	A0A151S411	4		CAJCA	Cajanus cajan (Pigeon pea) (Cajanus indicus)
	K7KKE6	4		SOYBN	Glycine max (Soybean) (Glycine hispida)
	A0A067K5H8	4	JcSPL11	JATCU	Jatropha curcas (Barbados nut)
	B9RLK6	4		RICCO	Ricinus communis (Castor bean)
	U5FPU6	4		POPTR	Populus trichocarpa (Western balsam poplar) (Populus balsamifera subsp. trichocarpa)
	A0A067FR92	4		CITSI	Citrus sinensis (Sweet orange) (Citrus aurantium var. sinensis)
	A0A0A0LRX6	4		CUCSA	Cucumis sativus (Cucumber)
	M5W9A5	4		PRUPE	Prunus persica (Peach) (Amygdalus persica)
	F6GTE3	4		VITVI	Vitis vinifera (Grape)
	A0A0B0P0D0	4		GOSAR	Gossypium arboreum (Tree cotton) (Gossypium nanking)
	A0A061G524	4		THECC	Theobroma cacao (Cacao) (Cocoa)
	I1KDS8	1o		SOYBN	Glycine max (Soybean) (Glycine hispida)
	A0A0B2PDS3	1o		GLYSO	Glycine soja (Wild soybean)
	V7AI89	1o		PHAVU	Phaseolus vulgaris (Kidney bean) (French bean)
	A0A0L9V2Q0	1o		PHAAN	Phaseolus angularis (Azuki bean) (Vigna angularis)
	A0A151RJ48	1o		CAJCA	Cajanus cajan (Pigeon pea) (Cajanus indicus)
	A0A072TRQ4	1o		MEDTR	Medicago truncatula (Barrel medic) (Medicago tribuloides)
	A0A0L9ULJ3	1o		PHAAN	Phaseolus angularis (Azuki bean) (Vigna angularis)
	V7BY24	1o		PHAVU	Phaseolus vulgaris (Kidney bean) (French bean)
	A0A151RVB8	1o		CAJCA	Cajanus cajan (Pigeon pea) (Cajanus indicus)
	A0A0B2R7C4	1o		GLYSO	Glycine soja (Wild soybean)
	I1M360	1o		SOYBN	Glycine max (Soybean) (Glycine hispida)
	M0U6P6	1o		MUSAM	Musa acuminata subsp. malaccensis (Wild banana) (Musa malaccensis)
	M0U7E9	1o		MUSAM	Musa acuminata subsp. malaccensis (Wild banana) (Musa malaccensis)
	M0T1I4	1o		MUSAM	Musa acuminata subsp. malaccensis (Wild banana) (Musa malaccensis)
	M0TJY0	1o		MUSAM	Musa acuminata subsp. malaccensis (Wild banana) (Musa malaccensis)
	M0RTN8	1o		MUSAM	Musa acuminata subsp. malaccensis (Wild banana) (Musa malaccensis)
	M0UB98	1o		MUSAM	Musa acuminata subsp. malaccensis (Wild banana) (Musa malaccensis)
	M0S5K6	1o		MUSAM	Musa acuminata subsp. malaccensis (Wild banana) (Musa malaccensis)
	M0T4K1	1o		MUSAM	Musa acuminata subsp. malaccensis (Wild banana) (Musa malaccensis)
	M0U4J0	1o		MUSAM	Musa acuminata subsp. malaccensis (Wild banana) (Musa malaccensis)
	M0TWJ5	1o		MUSAM	Musa acuminata subsp. malaccensis (Wild banana) (Musa malaccensis)
	A0A0K9PFL3	1o		ZOSMR	Zostera marina (Eelgrass)
	A0A096QV13	1o		MAIZE	Zea mays (Maize)
	C5X4Q4	1o		SORBI	Sorghum bicolor (Sorghum) (Sorghum vulgare)
	I1IRL6	1o		BRADI	Brachypodium distachyon (Purple false brome) (Trachynia distachya)
	A0A0D9XFE9	1o		9ORYZ	Leersia perrieri
	A0A0D3H8P6	1o		9ORYZ	Leersia perrieri
	B8BDB6	1o		ORYSI	Oryza sativa subsp. indica (Rice)
	SPL16	1o		ORYSJ	Oryza sativa subsp. japonica (Rice)
	I1QLK0	1o		ORYGL	Oryza glaberrima (African rice)
	A0A0E0LX94	1o		ORYPU	Oryza punctata (Red rice)
	A0A0D9XA50	1o		9ORYZ	Leersia perrieri
	I1I8X2	1o		BRADI	Brachypodium distachyon (Purple false brome) (Trachynia distachya)
	K7TY18	1o		MAIZE	Zea mays (Maize)
	K3YHM9	1o		SETIT	Setaria italica (Foxtail millet) (Panicum italicum)
	A0A1B6PIM2	1o		SORBI	Sorghum bicolor (Sorghum) (Sorghum vulgare)
	K7USX3	1o		MAIZE	Zea mays (Maize)
	TGA1W	1o		MAIZE	Zea mays (Maize)
	TGA1B	1o		MAIZE	Zea mays (Maize)
	W9RTQ1	1o		9ROSA	Morus notabilis
	A0A022RQ55	1o		ERYGU	Erythranthe guttata (Yellow monkey flower) (Mimulus guttatus)
	B9HZS5	1o		POPTR	Populus trichocarpa (Western balsam poplar) (Populus balsamifera subsp. trichocarpa)
	U5GXE9	1o		POPTR	Populus trichocarpa (Western balsam poplar) (Populus balsamifera subsp. trichocarpa)
	B9T4B7	1o		RICCO	Ricinus communis (Castor bean)
	A0A067LM63	1o	JcSPL4	JATCU	Jatropha curcas (Barbados nut)
	A0A0A0LWQ4	1o		CUCSA	Cucumis sativus (Cucumber)
	A0A067FH62	1o		CITSI	Citrus sinensis (Sweet orange) (Citrus aurantium var. sinensis)
	A0A059BV68	1o		EUCGR	Eucalyptus grandis (Flooded gum)
	A0A022PWF2	1o		ERYGU	A0A022PWF2 Erythranthe guttata (Yellow monkey flower) (Mimulus guttatus)
	A0A0B0PK17	1o		GOSAR	Gossypium arboreum (Tree cotton) (Gossypium nanking)
	A0A0B0MZF7	1		GOSAR	Gossypium arboreum (Tree cotton) (Gossypium nanking)
	A0A061F852	1		THECC	Theobroma cacao (Cacao) (Cocoa)
	M0TJ99	1		MUSAM	Musa acuminata subsp. malaccensis (Wild banana) (Musa malaccensis)
	M5Y2S2	1		PRUPE	Prunus persica (Peach) (Amygdalus persica)
	W9QL87	1		9ROSA	Morus notabilis
	A0A0B0NQP4	1		GOSAR	Gossypium arboreum (Tree cotton) (Gossypium nanking)
	A0A0D2SI93	1		GOSRA	Gossypium raimondii (New World cotton)
	A0A061E606	1		THECC	Theobroma cacao (Cacao) (Cocoa)
	A0A0D2R897	1		GOSRA	Gossypium raimondii (New World cotton)
	A0A0D2U4F5	1		GOSRA	Gossypium raimondii (New World cotton)
	A0A0B0MPK1	1		GOSAR	Gossypium arboreum (Tree cotton) (Gossypium nanking)
	A0A067GT51	1		CITSI	Citrus sinensis (Sweet orange) (Citrus aurantium var. sinensis)
	A5BHV4	1		VITVI	Vitis vinifera (Grape)
	B9GZN1	1		POPTR	Populus trichocarpa (Western balsam poplar) (Populus balsamifera subsp. trichocarpa)
	B9GMM7	1		POPTR	Populus trichocarpa (Western balsam poplar) (Populus balsamifera subsp. trichocarpa)
	B9RMC2	1		RICCO	Ricinus communis (Castor bean)
	A0A067JS99	1	JcSPL16	JATCU	Jatropha curcas (Barbados nut)
	A0A059D8A9	1		EUCGR	Eucalyptus grandis (Flooded gum)
	SPL5	1	AtSPL5	ARATH	Arabidopsis thaliana (Mouse-ear cress)
	A0A087H9R6	1		ARAAL	Arabis alpina (Alpine rock-cress)
	V4LX60	1		EUTSA	Eutrema salsugineum (Saltwater cress) (Sisymbrium salsugineum)
	A0A078E912	1		BRANA	Brassica napus (Rape)
	A0A078G679	1		BRANA	Brassica napus (Rape)
	A0A078H0S4	1		BRANA	Brassica napus (Rape)
	S4WUK1	1		ARAAL	Arabis alpina (Alpine rock-cress)
	A0A078IHT0	1		BRANA	Brassica napus (Rape)
	A0A0D3CQD0	1		BRAOL	Brassica oleracea var. oleracea
	A0A078GKE9	1		BRANA	Brassica napus (Rape)
	M4FAI7	1		BRARP	Brassica rapa subsp. pekinensis (Chinese cabbage) (Brassica pekinensis)
	R0I1J9	1		9BRAS	Capsella rubella
	D7KKE3	1		ARALL	Arabidopsis lyrata subsp. lyrata (Lyre-leaved rock-cress)
	SPL4	1	AtSPL4	ARATH	Arabidopsis thaliana (Mouse-ear cress)
	V4KG13	1		EUTSA	Eutrema salsugineum (Saltwater cress) (Sisymbrium salsugineum)
	A0A078JAJ6	1		BRANA	Brassica napus (Rape)
	M4FEY4	2		BRARP	Brassica rapa subsp. pekinensis (Chinese cabbage) (Brassica pekinensis)
	A0A0D2SSZ7	2		GOSRA	Gossypium raimondii (New World cotton)
	A0A0B0PFI8	2		GOSAR	Gossypium arboreum (Tree cotton) (Gossypium nanking)
	A0A061EXC5	2		THECC	Theobroma cacao (Cacao) (Cocoa)
	A0A0D2R6U2	2		GOSRA	Gossypium raimondii (New World cotton)
	A0A0B0PPS0	2		GOSAR	Gossypium arboreum (Tree cotton) (Gossypium nanking)
	B9T274	2		RICCO	Ricinus communis (Castor bean)
	A0A067E8H0	2		CITSI	Citrus sinensis (Sweet orange) (Citrus aurantium var. sinensis)
	V4SQT5	2		9ROSI	Populus tremula x Populus tremuloides
	A0A059DIL4	2		EUCGR	Eucalyptus grandis (Flooded gum)
	A0A0A0LBC1	2		CUCSA	Cucumis sativus (Cucumber)
	W9RJ15	2		9ROSA	Morus notabilis
	F6HLK4	2		VITVI	Vitis vinifera (Grape)
	M5WCY2	2		PRUPE	Prunus persica (Peach) (Amygdalus persica)
	M5WIB2	2		PRUPE	Prunus persica (Peach) (Amygdalus persica)
	A0A0D2SWB2	2		GOSRA	Gossypium raimondii (New World cotton)
	A0A0B0NZ36	2		GOSAR	Gossypium arboreum (Tree cotton) (Gossypium nanking)
	K4D2B2	2		SOLLC	Solanum lycopersicum (Tomato) (Lycopersicon esculentum)
	A0A0K9QU54	2		SPIOL	Spinacia oleracea (Spinach)
	A0A0J8CTR2	2		BETVU	Beta vulgaris subsp. vulgaris
	A0A164X793	2		DAUCA	Daucus carota subsp. sativus
	A0A164XZP1	2		DAUCA	Daucus carota subsp. sativus
	A0A022RLT2	2		ERYGU	Erythranthe guttata (Yellow monkey flower) (Mimulus guttatus)
	W1PUX8	2		AMBTC	Amborella trichopoda
	A0A072VJ94	2		MEDTR	Medicago truncatula (Barrel medic) (Medicago tribuloides)
	V7CZH0	2		PHAVU	Phaseolus vulgaris (Kidney bean) (French bean)
	A0A0L9U7X4	2		PHAAN	Phaseolus angularis (Azuki bean) (Vigna angularis)
	I1N969	2		SOYBN	Glycine max (Soybean) (Glycine hispida)
	K7KF17	2		SOYBN	Glycine max (Soybean) (Glycine hispida)
	A0A151TU35	2		CAJCA	Cajanus cajan (Pigeon pea) (Cajanus indicus)
	G7KVB2	2		MEDTR	Medicago truncatula (Barrel medic) (Medicago tribuloides)
	V7BKX0	2		PHAVU	Phaseolus vulgaris (Kidney bean) (French bean)
	A0A0L9TUQ4	2		PHAAN	Phaseolus angularis (Azuki bean) (Vigna angularis)
	A0A0B2P966	2		GLYSO	Glycine soja (Wild soybean)
	K7K967	2		SOYBN	Glycine max (Soybean) (Glycine hispida)
	A0A151QQK2	2		CAJCA	Cajanus cajan (Pigeon pea) (Cajanus indicus)
	I1N2A2	2		SOYBN	Glycine max (Soybean) (Glycine hispida)
	SPL3	2		ARATH	Arabidopsis thaliana (Mouse-ear cress)
	W1NZN6	2		AMBTC	Amborella trichopoda
	D7LI29	2		ARALL	Arabidopsis lyrata subsp. lyrata (Lyre-leaved rock-cress)
	SPL9	2	AtSPL9	ARATH	Arabidopsis thaliana (Mouse-ear cress)
	R0HTJ6	2		9BRAS	Capsella rubella
	V4MJX0	2		EUTSA	Eutrema salsugineum (Saltwater cress) (Sisymbrium salsugineum)
	S4WY92	2		ARAAL	Arabis alpina (Alpine rock-cress)
	A0A0D3C5S0	2		BRAOL	Brassica oleracea var. oleracea
	A0A0D3BP96	2		BRAOL	Brassica oleracea var. oleracea
	A0A078FR67	2		BRANA	Brassica napus (Rape)
	A0A078J9J3	2		BRANA	Brassica napus (Rape)
	A0A0D3BX54	2		BRAOL	Brassica oleracea var. oleracea
	SPL15	2	AtSPL15	ARATH	Arabidopsis thaliana (Mouse-ear cress)
	R0HGL0	2		9BRAS	Capsella rubella
	V4LWK6	2		EUTSA	Eutrema salsugineum (Saltwater cress) (Sisymbrium salsugineum)
	S4WUL1	2		ARAAL	Arabis alpina (Alpine rock-cress)
	A0A0D3CUG0	2		BRAOL	Brassica oleracea var. oleracea
	A0A078BSX8	2		BRANA	Brassica napus (Rape)
	A0A087SIF1	2		AUXPR	Auxenochlorella protothecoides (Green microalga) (Chlorella protothecoides)
	A0A0K9Q2Z3	2		ZOSMR	Zostera marina (Eelgrass)
	M0SKV5	2		MUSAM	Musa acuminata subsp. malaccensis (Wild banana) (Musa malaccensis)
	M0U2I5	2		MUSAM	Musa acuminata subsp. malaccensis (Wild banana) (Musa malaccensis)
	M0TTK8	2		MUSAM	Musa acuminata subsp. malaccensis (Wild banana) (Musa malaccensis)
	M0SDN4	2		MUSAM	Musa acuminata subsp. malaccensis (Wild banana) (Musa malaccensis)
	M0U423	2		MUSAM	Musa acuminata subsp. malaccensis (Wild banana) (Musa malaccensis)
	M0TDZ2	2		MUSAM	Musa acuminata subsp. malaccensis (Wild banana) (Musa malaccensis)
	M0SK62	2		MUSAM	Musa acuminata subsp. malaccensis (Wild banana) (Musa malaccensis)
	M0TJ88	2		MUSAM	Musa acuminata subsp. malaccensis (Wild banana) (Musa malaccensis)
	M0T976	2		MUSAM	Musa acuminata subsp. malaccensis (Wild banana) (Musa malaccensis)
	SPL14	2		ORYSJ	Oryza sativa subsp. japonica (Rice)
	A0A0E0LWR0	2		ORYPU	Oryza punctata (Red rice)
	J3MUB1	2		ORYBR	Oryza brachyantha
	A0A0D9X9M2	2		9ORYZ	Leersia perrieri
	K3YI01	2		SETIT	Setaria italica (Foxtail millet) (Panicum italicum)
	B7ZYE2	2		MAIZE	Zea mays (Maize)
	A0A060CV13	2		MAIZE	Zea mays (Maize)
	A0A1B6PIW1	2		SORBI	Sorghum bicolor (Sorghum) (Sorghum vulgare)
	I1I8G8	2		BRADI	Brachypodium distachyon (Purple false brome) (Trachynia distachya)
	W5FF71	2		WHEAT	Triticum aestivum (Wheat)
	I1IR97	2		BRADI	Brachypodium distachyon (Purple false brome) (Trachynia distachya)
	B4FXD9	2		MAIZE	Zea mays (Maize)
	C5X3X7	2		SORBI	Sorghum bicolor (Sorghum) (Sorghum vulgare)
	B4FLF0	2		MAIZE	Zea mays (Maize)
	K3ZUB4	2		SETIT	Setaria italica (Foxtail millet) (Panicum italicum)
	A0A0D3H8D0	2		9ORYZ	Leersia perrieri
	J3MYQ6	2		ORYBR	Oryza brachyantha
	A0A0E0M2T4	2		ORYPU	Oryza punctata (Red rice)
	A0A0D9XF43	2		9ORYZ	Leersia perrieri
	A0A0E0QT39	2		ORYRU	Oryza rufipogon (Brownbeard rice) (Asian wild rice)
	A0A059A334	2		EUCGR	Eucalyptus grandis (Flooded gum)
	K4CFS6	2		SOLLC	Solanum lycopersicum (Tomato) (Lycopersicon esculentum)
	M1D693	6		SOLTU	Solanum tuberosum (Potato)
	A0A0D2RDB9	6		GOSRA	Gossypium raimondii (New World cotton)
	A0A0B0P2Z5	6		GOSAR	Gossypium arboreum (Tree cotton) (Gossypium nanking)
	A0A0D2QP60	6		GOSRA	Gossypium raimondii (New World cotton)
	A0A061DVD0	6		THECC	Theobroma cacao (Cacao) (Cocoa)
	A0A0A0L8C0	6		CUCSA	Cucumis sativus (Cucumber)
	F6GV74	6		VITVI	Vitis vinifera (Grape)
	W9R3S1	6		9ROSA	Morus notabilis
	B9RD49	6		RICCO	Ricinus communis (Castor bean)
	A0A067K966	6	JcSPL10	JATCU	Jatropha curcas (Barbados nut)
	V4U8Q7	6		9ROSI	Populus tremula x Populus tremuloides
	B9GPA8	6		POPTR	Populus trichocarpa (Western balsam poplar) (Populus balsamifera subsp. trichocarpa)
	U5FPG5	6		POPTR	Populus trichocarpa (Western balsam poplar) (Populus balsamifera subsp. trichocarpa)
	A0A059CJH6	6		EUCGR	Eucalyptus grandis (Flooded gum)
	M5X9K4	6		PRUPE	Prunus persica (Peach) (Amygdalus persica)
	A0A165A1X7	6		DAUCA	Daucus carota subsp. sativus
	K7KEH8	6		SOYBN	Glycine max (Soybean) (Glycine hispida)
	K7L1B4	6		SOYBN	Glycine max (Soybean) (Glycine hispida)
	A0A151RA19	6		CAJCA	Cajanus cajan (Pigeon pea) (Cajanus indicus)
	A0A0L9VUB9	6		PHAAN	Phaseolus angularis (Azuki bean) (Vigna angularis)
	V7AQP4	6		PHAVU	Phaseolus vulgaris (Kidney bean) (French bean)
	A0A072TXZ6	6		MEDTR	Medicago truncatula (Barrel medic) (Medicago tribuloides)
	A0A151QXQ8	6		CAJCA	Cajanus cajan (Pigeon pea) (Cajanus indicus)
	A0A0B2SLL7	6		GLYSO	Glycine soja (Wild soybean)
	K7K2H7	6		SOYBN	Glycine max (Soybean) (Glycine hispida)
	V7B583	6		PHAVU	Phaseolus vulgaris (Kidney bean) (French bean)
	A0A0L9U676	6		PHAAN	Phaseolus angularis (Azuki bean) (Vigna angularis)
	A0A022QX91	6		ERYGU	Erythranthe guttata (Yellow monkey flower) (Mimulus guttatus)
	A0A0K9PBY1	6		ZOSMR	Zostera marina (Eelgrass)
	M0SY73	6		MUSAM	Musa acuminata subsp. malaccensis (Wild banana) (Musa malaccensis)
	M0SSF6	6		MUSAM	Musa acuminata subsp. malaccensis (Wild banana) (Musa malaccensis)
	W5BAV7	6		WHEAT	Triticum aestivum (Wheat)
	W5AW44	6		WHEAT	Triticum aestivum (Wheat)
	I1J0D0	6		BRADI	Brachypodium distachyon (Purple false brome) (Trachynia distachya)
	C5YDH8	6		SORBI	Sorghum bicolor (Sorghum) (Sorghum vulgare)
	K7TVX3	6		MAIZE	Zea mays (Maize)
	K3Y7S1	6		SETIT	Setaria italica (Foxtail millet) (Panicum italicum)
	A0A0E0KTM0	6		ORYPU	Oryza punctata (Red rice)
	J3M071	6		ORYBR	Oryza brachyantha
	SPL7	6		ORYSI	Oryza sativa subsp. indica (Rice)
	A0A0E0KTM0	6		ORYPU	Oryza punctata (Red rice)
	A0A0K9PCG4	6		ZOSMR	Zostera marina (Eelgrass)
	B9H5Y0	6		POPTR	Populus trichocarpa (Western balsam poplar) (Populus balsamifera subsp. trichocarpa)
	B9GPL8	6		POPTR	Populus trichocarpa (Western balsam poplar) (Populus balsamifera subsp. trichocarpa)
	A0A067KP35	6	JcSPL14	JATCU	Jatropha curcas (Barbados nut)
	B9R8V3	6		RICCO	Ricinus communis (Castor bean)
	F6I6X1	6		VITVI	Vitis vinifera (Grape)
	M5WEF7	6		PRUPE	Prunus persica (Peach) (Amygdalus persica)
	W9R6Y2	6		9ROSA	Morus notabilis
	A0A061FG27	6		THECC	Theobroma cacao (Cacao) (Cocoa)
	A0A0D2R456	6		GOSRA	Gossypium raimondii (New World cotton)
	A0A067H0C8	6		CITSI	Citrus sinensis (Sweet orange) (Citrus aurantium var. sinensis)
	A0A067GZZ0	6		CITSI	Citrus sinensis (Sweet orange) (Citrus aurantium var. sinensis)
	A0A0A0L4Q1	6		CUCSA	Cucumis sativus (Cucumber)
	A0A059BR00	6		EUCGR	Eucalyptus grandis (Flooded gum)
	A0A164US52	6		DAUCA	Daucus carota subsp. sativus
	A0A0K9R1B9	6		SPIOL	Spinacia oleracea (Spinach)
	G7IA23	6		MEDTR	Medicago truncatula (Barrel medic) (Medicago tribuloides)
	A0A151RQ23	6		CAJCA	Cajanus cajan (Pigeon pea) (Cajanus indicus)
	V7C6W9	6		PHAVU	Phaseolus vulgaris (Kidney bean) (French bean)
	A0A0L9UTT6	6		PHAAN	Phaseolus angularis (Azuki bean) (Vigna angularis)
	K7L214	6		SOYBN	Glycine max (Soybean) (Glycine hispida)
	I1ND03	6		SOYBN	Glycine max (Soybean) (Glycine hispida)
	A0A078DGR6	6		BRANA	Brassica napus (Rape)
	M4DGV6	6		BRARP	Brassica rapa subsp. pekinensis (Chinese cabbage) (Brassica pekinensis)
	A0A078DIF8	6		BRANA	Brassica napus (Rape)
	A0A078G1G7	6		BRANA	Brassica napus (Rape)
	V4M8H6	6		EUTSA	Eutrema salsugineum (Saltwater cress) (Sisymbrium salsugineum)
	V4JQE9	6		EUTSA	Eutrema salsugineum (Saltwater cress) (Sisymbrium salsugineum)
	SPL16	6	AtSPL16	ARATH	Arabidopsis thaliana (Mouse-ear cress)
	D7KTV1	6		ARALL	Arabidopsis lyrata subsp. lyrata (Lyre-leaved rock-cress)
	SPL14	6	AtSPL14	ARATH	Arabidopsis thaliana (Mouse-ear cress)
	D7KJX2	6		ARALL	Arabidopsis lyrata subsp. lyrata (Lyre-leaved rock-cress)
	R0IEQ3	6		9BRAS	Capsella rubella
	R0GUT0	6		9BRAS	Capsella rubella
	S4WY96	6		ARAAL	Arabis alpina (Alpine rock-cress)
	V4KAJ1	6		EUTSA	Eutrema salsugineum (Saltwater cress) (Sisymbrium salsugineum)
	A0A078GWF8	6		BRANA	Brassica napus (Rape)
	A0A078EVG9	6		BRANA	Brassica napus (Rape)
	A0A0D3CBY4	6		BRAOL	Brassica oleracea var. oleracea
	M0T0Q0	6		MUSAM	Musa acuminata subsp. malaccensis (Wild banana) (Musa malaccensis)
	W1PUW0	6		AMBTC	Amborella trichopoda
	A0A0K9Q3J6	6		ZOSMR	Zostera marina (Eelgrass)
	M7YXS6	6		TRIUA	Triticum urartu (Red wild einkorn) (Crithodium urartu)
	M0WBU8	6		HORVD	Hordeum vulgare var. distichum (Domesticated barley)
	I1I8J3	6		BRADI	Brachypodium distachyon (Purple false brome) (Trachynia distachya)
	A0A0E0LWU6	6		ORYPU	Oryza punctata (Red rice)
	SPL15	6		ORYSJ	Oryza sativa subsp. japonica (Rice)
	A0A0D9X9P7	6		9ORYZ	Leersia perrieri
	J3MUD8	6		ORYBR	Oryza brachyantha
	A0A096SVS6	6		MAIZE	Zea mays (Maize)
	A0A1B6PIZ0	6		SORBI	Sorghum bicolor (Sorghum) (Sorghum vulgare)
	K7UCC7	6		MAIZE	Zea mays (Maize)
	K3YFY3	6		SETIT	Setaria italica (Foxtail millet) (Panicum italicum)
	S8CG24	6		9LAMI	Genlisea aurea
	D8SJA4	6		SELML	Selaginella moellendorffii (Spikemoss
	D8QNS0	6		SELML	Selaginella moellendorffii (Spikemoss
	A0A176VGP9	6		MARPO	Marchantia polymorpha subsp. polymorpha
	A0A0D3EMS6	6		9ORYZ	Leersia perrieri
	A0A0E0JHD6	6		ORYPU	Oryza punctata (Red rice)
	A0A0D9UZX4	6		9ORYZ	Leersia perrieri
	J3KYZ5	6		ORYBR	Oryza brachyantha
	K3XEE2	6		SETIT	Setaria italica (Foxtail millet) (Panicum italicum)
	K7VND6	6		MAIZE	Zea mays (Maize)
	A0A096S7G2	6		MAIZE	Zea mays (Maize)
	A0A1B6Q392	6		SORBI	Sorghum bicolor (Sorghum) (Sorghum vulgare)
	I1HEQ6	6		BRADI	Brachypodium distachyon (Purple false brome) (Trachynia distachya)
	M0VMT7	6		HORVD	Hordeum vulgare var. distichum (Domesticated barley)
	W5HUM7	6		WHEAT	Triticum aestivum (Wheat)
	M7YKG5	6		TRIUA	Triticum urartu (Red wild einkorn) (Crithodium urartu)
	A0A0E0P3J0	6		ORYRU	Oryza rufipogon (Brownbeard rice) (Asian wild rice)
	A0A0E0KL59	6		ORYPU	Oryza punctata (Red rice)
	A0A0D9W117	6		9ORYZ	Leersia perrieri
	J3LUH9	6		ORYBR	Oryza brachyantha
	K4A5E1	6		SETIT	Setaria italica (Foxtail millet) (Panicum italicum)
	A0A096SAK8	6		MAIZE	Zea mays (Maize)
	C5WU18	6		SORBI	Sorghum bicolor (Sorghum) (Sorghum vulgare)
	A0A096SMN9	6		MAIZE	Zea mays (Maize)
	M0WC82	6		HORVD	Hordeum vulgare var. distichum (Domesticated barley)
	I1GL80	6		BRADI	Brachypodium distachyon (Purple false brome) (Trachynia distachya)
	W5F9M2	6		WHEAT	Triticum aestivum (Wheat)
	W5FSF6	6		WHEAT	Triticum aestivum (Wheat)
	M7YUL7	6		TRIUA	Triticum urartu (Red wild einkorn) (Crithodium urartu)
	A0A0K9NW96	6		ZOSMR	Zostera marina (Eelgrass)
	M0T253	6		MUSAM	Musa acuminata subsp. malaccensis (Wild banana) (Musa malaccensis)
	M0SHG8	6		MUSAM	Musa acuminata subsp. malaccensis (Wild banana) (Musa malaccensis)
	M0S4C3	6		MUSAM	Musa acuminata subsp. malaccensis (Wild banana) (Musa malaccensis)
	A0A067K6V2	6	JcSPL1	JATCU	Jatropha curcas (Barbados nut)
	B9RZZ7	6		RICCO	Ricinus communis (Castor bean)
	U5FZ02	6		POPTR	Populus trichocarpa (Western balsam poplar) (Populus balsamifera subsp. trichocarpa)
	B9HIH2	6		POPTR	Populus trichocarpa (Western balsam poplar) (Populus balsamifera subsp. trichocarpa)
	M5XKY4	6		PRUPE	Prunus persica (Peach) (Amygdalus persica)
	M5XKZ8	6		PRUPE	Prunus persica (Peach) (Amygdalus persica)
	V4TZQ6	6		9ROSI	Populus tremula x Populus tremuloides
	A0A061EPW1	6		THECC	Theobroma cacao (Cacao) (Cocoa)
	A0A0D2RGS7	6		GOSRA	Gossypium raimondii (New World cotton)
	A0A0B0Q0U6	6		GOSAR	Gossypium arboreum (Tree cotton) (Gossypium nanking)
	F6HE38	6		VITVI	Vitis vinifera (Grape)
	W9RIZ1	6		9ROSA	Morus notabilis
	A0A0B2P6F8	6		GLYSO	Glycine soja (Wild soybean)
	K7L3G6	6		SOYBN	Glycine max (Soybean) (Glycine hispida)
	A0A0L9TS57	6		PHAAN	Phaseolus angularis (Azuki bean) (Vigna angularis)
	V7C8H9	6		PHAVU	Phaseolus vulgaris (Kidney bean) (French bean)
	V7AY86	6		PHAVU	Phaseolus vulgaris (Kidney bean) (French bean)
	A0A0L9T6P9	6		PHAAN	Phaseolus angularis (Azuki bean) (Vigna angularis)
	A0A072V7X4	6		MEDTR	Medicago truncatula (Barrel medic) (Medicago tribuloides)
	A0A151RY99	6		CAJCA	Cajanus cajan (Pigeon pea) (Cajanus indicus)
	A0A0B2PQL9	6		GLYSO	Glycine soja (Wild soybean)
	A0A0B2RD06	6		GLYSO	Glycine soja (Wild soybean)
	V7AY86	6		PHAVU	Phaseolus vulgaris (Kidney bean) (French bean)
	A0A175YPT3	6		DAUCA	Daucus carota subsp. sativus
	A0A169WU80	6		DAUCA	Daucus carota subsp. sativus
	A0A022R2N5	6		ERYGU	Erythranthe guttata (Yellow monkey flower) (Mimulus guttatus)
	A0A022QE34	6		ERYGU	Erythranthe guttata (Yellow monkey flower) (Mimulus guttatus)
	K4C204	6		SOLLC	Solanum lycopersicum (Tomato) (Lycopersicon esculentum)
	M1CL80	6		SOLTU	Solanum tuberosum (Potato)
	A0A0K9QFD7	6		SPIOL	Spinacia oleracea (Spinach)
	A0A0J8CTR7	6		BETVU	Beta vulgaris subsp. vulgaris
	A0A059B656	6		EUCGR	Eucalyptus grandis (Flooded gum)
	A0A022RZP5	6		ERYGU	Erythranthe guttata (Yellow monkey flower) (Mimulus guttatus)
	W1NWH2	6		AMBTC	Amborella trichopoda
	SPL1	6	AtSPL1	ARATH	Arabidopsis thaliana (Mouse-ear cress)
	D7LFY4	6		ARALL	Arabidopsis lyrata subsp. lyrata (Lyre-leaved rock-cress)
	V4N2D6	6		EUTSA	Eutrema salsugineum (Saltwater cress) (Sisymbrium salsugineum)
	S4WZU4	6		ARAAL	Arabis alpina (Alpine rock-cress)
	A0A078HLP0	6		BRANA	Brassica napus (Rape)
	A0A078CYB6	6		BRANA	Brassica napus (Rape)
	M4FIV8	6		BRARP	Brassica rapa subsp. pekinensis (Chinese cabbage) (Brassica pekinensis)
	S4WZV5	6		ARAAL	Arabis alpina (Alpine rock-cress)
	R0FLY9	6		9BRAS	Capsella rubella
	D7LWK1	6		ARALL	Arabidopsis lyrata subsp. lyrata (Lyre-leaved rock-cress)
	SPL12	6	AtSPL12	ARATH	Arabidopsis thaliana (Mouse-ear cress)
	A0A022S4J4	6		ERYGU	Erythranthe guttata (Yellow monkey flower) (Mimulus guttatus)
	A0A0J8CEY0	6		BETVU	Beta vulgaris subsp. vulgaris
	A0A0J8BDT7	6		BETVU	Beta vulgaris subsp. vulgaris
	A0A0K9RUQ7	6		SPIOL	Spinacia oleracea (Spinach)
	K4AX58	6		SOLLC	Solanum lycopersicum (Tomato) (Lycopersicon esculentum)
	A0A0L9TY71	6		PHAAN	Phaseolus angularis (Azuki bean) (Vigna angularis)
	I1JBB8	6		SOYBN	Glycine max (Soybean) (Glycine hispida)
	K7LGS5	6		SOYBN	Glycine max (Soybean) (Glycine hispida)
	A0A151SMZ0	6		CAJCA	Cajanus cajan (Pigeon pea) (Cajanus indicus)
	V7BJ98	6		PHAVU	Phaseolus vulgaris (Kidney bean) (French bean)
	G7IBS5	6		MEDTR	Medicago truncatula (Barrel medic) (Medicago tribuloides)
	G7KUJ2	6		MEDTR	Medicago truncatula (Barrel medic) (Medicago tribuloides)
	A0A0A0LEQ2	6		CUCSA	Cucumis sativus (Cucumber)
	A0A059DE14	6		EUCGR	Eucalyptus grandis (Flooded gum)
	A0A0B0PPF9	6		GOSAR	Gossypium arboreum (Tree cotton) (Gossypium nanking)
	A0A0D2QRW7	6		GOSRA	Gossypium raimondii (New World cotton)
	A0A061DRH1	6		THECC	Theobroma cacao (Cacao) (Cocoa)
	A0A0D2RER5	6		GOSRA	Gossypium raimondii (New World cotton)
	A0A0B0MYY2	6		GOSAR	Gossypium arboreum (Tree cotton) (Gossypium nanking)
	F6HZE3	6		VITVI	Vitis vinifera (Grape)
	W9QN82	6		9ROSA	Morus notabilis
	A0A067H7A9	6		CITSI	Citrus sinensis (Sweet orange) (Citrus aurantium var. sinensis)
	A0A067K935	6	JcSPL12	JATCU	Jatropha curcas (Barbados nut)
	B9RN63	6		RICCO	Ricinus communis (Castor bean)
	B9GSZ5	6		POPTR	Populus trichocarpa (Western balsam poplar) (Populus balsamifera subsp. trichocarpa)
	B9I9C7	6o		POPTR	Populus trichocarpa (Western balsam poplar) (Populus balsamifera subsp. trichocarpa)
	A0A0K9R2V1	6o		SPIOL	Spinacia oleracea (Spinach)
	A0A0K9QKM8	6o		SPIOL	Spinacia oleracea (Spinach)
	M0SPB9	6o		MUSAM	Musa acuminata subsp. malaccensis (Wild banana) (Musa malaccensis)
	C5Y2L5	6o		SORBI	Sorghum bicolor (Sorghum) (Sorghum vulgare)
	C0P8S5	6o		MAIZE	Zea mays (Zea mays (Maize))
	K3ZJA3	6o		SETIT	Setaria italica (Foxtail millet) (Panicum italicum)
	A0A0E0BJA7	6o		9ORYZ	Leersia perrieri
	I1R0C4	6o		ORYGL	Oryza glaberrima (African rice)
	A0A0D9XSA5	6o		9ORYZ	Leersia perrieri
	SPL19	6o		ORYSJ	Oryza sativa subsp. japonica (Rice)
	I0YMU2	6o		COCSC	Coccomyxa subellipsoidea (strain C-169) (Green microalga)
	A0A0D9XBL8	6o		9ORYZ	Leersia perrieri
	E1Z4D6	6o		CHLVA	Chlorella variabilis (Green alga)
	A0A087SF73	6o		AUXPR	Auxenochlorella protothecoides (Green microalga) (Chlorella protothecoides)
	SPL11	6o		ORYSJ	Oryza sativa subsp. japonica (Rice)
	A2YFW9	6o		ORYSI	Oryza sativa subsp. indica (Rice)
	I1Q4D6	6o		ORYGL	Oryza glaberrima (African rice)
	A0A0D3GJL7	6o		9ORYZ	Leersia perrieri
	J3MGL1	6o		ORYBR	Oryza brachyantha
	A0A0D9WSY1	6o		9ORYZ	Leersia perrieri
	B4FF91	6o		MAIZE	Zea mays (Maize)
	A2X1G6	6o		ORYSI	Oryza sativa subsp. indica (Rice)
	A0A0D9YN17	6o		9ORYZ	Leersia perrieri
	A0A0E0JW69	6o		ORYPU	Oryza punctata (Red rice)
	J3LA17	6o		ORYBR	Oryza brachyantha
	A0A0D9VCS7	6o		9ORYZ	Leersia perrieri
	I1NXQ8	6o		ORYGL	Oryza glaberrima (African rice)
	M0XRS7	6o		HORVD	Hordeum vulgare var. distichum (Domesticated barley)
	W5GCP7	6o		WHEAT	Triticum aestivum (Wheat)
	I1HXS7	6o		BRADI	Brachypodium distachyon (Purple false brome) (Trachynia distachya)
	K3YU03	6o		SETIT	Setaria italica (Foxtail millet) (Panicum italicum)
	B4F8H7	6o		MAIZE	Zea mays (Maize)
	C5XW64	6o		SORBI	Sorghum bicolor (Sorghum) (Sorghum vulgare)
	A0A022QDS4	3		ERYGU	Erythranthe guttata (Yellow monkey flower) (Mimulus guttatus)
	A0A0D2MJK1	3		9CHLO	Coccomyxa subellipsoidea C-169
	W5H3D0	3		WHEAT	Triticum aestivum (Triticum aestivum (Wheat))
	W5GTJ6	3		WHEAT	Triticum aestivum (Wheat)
	M7YS58	3		TRIUA	Triticum urartu (Red wild einkorn) (Crithodium urartu)
	F2CTU3	3		HORVD	Hordeum vulgare var. distichum (Domesticated barley)
	I1HX29	3		BRADI	Brachypodium distachyon (Purple false brome) (Trachynia distachya)
	A0A0D3F0H7	3		9ORYZ	Leersia perrieri
	A0A0D9VC29	3		9ORYZ	Leersia perrieri
	J3L9H6	3		ORYBR	Oryza brachyantha
	C0P8B7	3		MAIZE	Zea mays (Maize)
	K3YTK2	3		SETIT	Setaria italica (Foxtail millet) (Panicum italicum)
	K3YTC5	3		SETIT	Setaria italica (Foxtail millet) (Panicum italicum)
	A0A096RIC8	3		MAIZE	Zea mays (Maize)
	C5XUJ3	3		SORBI	Sorghum bicolor (Sorghum) (Sorghum vulgare)
	K3XX13	3		SETIT	Setaria italica (Foxtail millet) (Panicum italicum)
	A0A194YLE6	3		SORBI	Sorghum bicolor (Sorghum) (Sorghum vulgare)
	A0A0D9WTV3	3		9ORYZ	Leersia perrieri
	A0A0D9WTV2	3		9ORYZ	Leersia perrieri
	J3MHD9	3		ORYBR	Oryza brachyantha
	A0A0E0LFC7	3		ORYPU	Oryza punctata (Red rice)
	A0A0E0LFC8	3		ORYPU	Oryza punctata (Red rice)
	A0A0E0AE14	3		9ORYZ	Leersia perrieri
	F6H9P0	3		VITVI	Vitis vinifera (Grape)
	U5FGJ8	3		POPTR	Populus trichocarpa (Western balsam poplar) (Populus balsamifera subsp. trichocarpa)
	M0U2S3	3		MUSAM	Musa acuminata subsp. malaccensis (Wild banana) (Musa malaccensis)
	M0SIE1	3		MUSAM	Musa acuminata subsp. malaccensis (Wild banana) (Musa malaccensis)
	M0SNB2	3		MUSAM	Musa acuminata subsp. malaccensis (Wild banana) (Musa malaccensis)
	M0SLD9	3		MUSAM	Musa acuminata subsp. malaccensis (Wild banana) (Musa malaccensis)
	M0T0M4	3		MUSAM	Musa acuminata subsp. malaccensis (Wild banana) (Musa malaccensis)
	M0RKQ3	3		MUSAM	Musa acuminata subsp. malaccensis (Wild banana) (Musa malaccensis)
	M0TD44	3		MUSAM	Musa acuminata subsp. malaccensis (Wild banana) (Musa malaccensis)
	M0T0T8	3		MUSAM	Musa acuminata subsp. malaccensis (Wild banana) (Musa malaccensis)
	M0U074	3		MUSAM	Musa acuminata subsp. malaccensis (Wild banana) (Musa malaccensis)
	M0REX4	3		MUSAM	Musa acuminata subsp. malaccensis (Wild banana) (Musa malaccensis)
	M0SC04	3		MUSAM	Musa acuminata subsp. malaccensis (Wild banana) (Musa malaccensis)
	M0TT35	3		MUSAM	Musa acuminata subsp. malaccensis (Wild banana) (Musa malaccensis)
	A0A0B0MQX5	3		GOSAR	Gossypium arboreum (Tree cotton) (Gossypium nanking)
	A0A0B0MLU7	3		GOSAR	Gossypium arboreum (Tree cotton) (Gossypium nanking)
	A0A0D2QF43	3		GOSRA	Gossypium raimondii (New World cotton)
	A0A061EC14	3		THECC	Theobroma cacao (Cacao) (Cocoa)
	A0A0D2PU46	3		GOSRA	Gossypium raimondii (New World cotton)
	A0A0B0PMQ3	3		GOSAR	Gossypium arboreum (Tree cotton) (Gossypium nanking)
	V4STU0	3		9ROSI	Populus tremula x Populus tremuloides
	F6HGB1	3		VITVI	Vitis vinifera (Grape)
	B9GMK3	3		POPTR	Populus trichocarpa (Western balsam poplar) (Populus balsamifera subsp. trichocarpa)
	B9GZY4	3		POPTR	Populus trichocarpa (Western balsam poplar) (Populus balsamifera subsp. trichocarpa)
	A0A067JVJ1	3	JcSPL2	JATCU	Jatropha curcas (Barbados nut)
	B9RMD6	3		RICCO	Ricinus communis (Castor bean)
	M5XD16	3		PRUPE	Prunus persica (Peach) (Amygdalus persica)
	W9RS10	3		9ROSA	Morus notabilis
	A0A0K9QHU3	3		SPIOL	Spinacia oleracea (Spinach)
	A0A0J8C109	3		BETVU	Beta vulgaris subsp. vulgaris
	A0A059D8Q5	3		EUCGR	Eucalyptus grandis (Flooded gum)
	A0A022RQP7	3		ERYGU	Erythranthe guttata (Yellow monkey flower) (Mimulus guttatus)
	A0A022R3T1	3		ERYGU	Erythranthe guttata (Yellow monkey flower) (Mimulus guttatus)
	A0A175YS38	3		DAUCA	Daucus carota subsp. sativus
	K4BRI5	3		SOLLC	Solanum lycopersicum (Tomato) (Lycopersicon esculentum)
	M1CJG1	3		SOLTU	Solanum tuberosum (Potato)
	K4BYR7	3		SOLLC	Solanum lycopersicum (Tomato) (Lycopersicon esculentum)
	A0A072U436	3		MEDTR	Medicago truncatula (Barrel medic) (Medicago tribuloides)
	A0A072TSV9	3		MEDTR	Medicago truncatula (Barrel medic) (Medicago tribuloides)
	A0A072TUS3	3		MEDTR	Medicago truncatula (Barrel medic) (Medicago tribuloides)
	A0A151SDM6	3		CAJCA	Cajanus cajan (Pigeon pea) (Cajanus indicus)
	G7JBG3	3		MEDTR	Medicago truncatula (Barrel medic) (Medicago tribuloides)
	K7LRZ3	3		SOYBN	Glycine max (Soybean) (Glycine hispida)
	A0A0B2QW82	3		GLYSO	Glycine soja (Wild soybean)
	A0A0L9T4F1	3		PHAAN	Phaseolus angularis (Azuki bean) (Vigna angularis)
	V7D2M0	3		PHAVU	Phaseolus vulgaris (Kidney bean) (French bean)
	SPL2	3	AtSPL2	ARATH	Arabidopsis thaliana (Mouse-ear cress)
	D7MP97	3		ARALL	Arabidopsis lyrata subsp. lyrata (Lyre-leaved rock-cress)
	V4LXV8	3		EUTSA	Eutrema salsugineum (Saltwater cress) (Sisymbrium salsugineum)
	S4WVY0	3		ARAAL	Arabis alpina (Alpine rock-cress)
	R0GQB5	3		9BRAS	Capsella rubella
	R0G9X7	3		9BRAS	Capsella rubella
	A0A078ICF2	3		BRANA	Brassica napus (Rape)
	M4EXY2	3		BRARP	Brassica rapa subsp. pekinensis (Chinese cabbage) (Brassica pekinensis)
	A0A078GAD2	3		BRANA	Brassica napus (Rape)
	A0A0D3E673	3		BRAOL	Brassica oleracea var. oleracea
	M4EFB6	3		BRARP	Brassica rapa subsp. pekinensis (Chinese cabbage) (Brassica pekinensis)
	A0A078EWI7	3		BRANA	Brassica napus (Rape)
	A0A0D3D6H0	3		BRAOL	Brassica oleracea var. oleracea
	M4EMM0	3		BRARP	Brassica rapa subsp. pekinensis (Chinese cabbage) (Brassica pekinensis)
	A0A0D3CE02	3		BRAOL	Brassica oleracea var. oleracea
	M4EVI9	3		BRARP	Brassica rapa subsp. pekinensis (Chinese cabbage) (Brassica pekinensis)
	V4MQY3	3		EUTSA	Eutrema salsugineum (Saltwater cress) (Sisymbrium salsugineum)
	R0GPQ0	3		9BRAS	Capsella rubella
	D7KBP3	3		ARALL	Arabidopsis lyrata subsp. lyrata (Lyre-leaved rock-cress)
	SPL11	3	AtSPL11	ARATH	Arabidopsis thaliana (Mouse-ear cress)
	A0A078D6W4	3		BRANA	Brassica napus (Rape)
	A0A0D3CE03	3		BRAOL	Brassica oleracea var. oleracea
	A0A078GR33	3		BRANA	Brassica napus (Rape)
	R0GQ30	3		9BRAS	Capsella rubella
	R0GPP4	3		9BRAS	Capsella rubella
	D7KBP4	3		ARALL	Arabidopsis lyrata subsp. lyrata (Lyre-leaved rock-cress)
	SPL10	3	AtSPL10	ARATH	Arabidopsis thaliana (Mouse-ear cress)
	V4L301	3		EUTSA	Eutrema salsugineum (Saltwater cress) (Sisymbrium salsugineum)
	A0A078ETI1	3		BRANA	Brassica napus (Rape)
	A0A0D3D6G9	3		BRAOL	Brassica oleracea var. oleracea
	M4EMM1	3		BRARP	Brassica rapa subsp. pekinensis (Chinese cabbage) (Brassica pekinensis)
	A0A078FEW0	3		BRANA	Brassica napus (Rape)
	A0A0D3BID7	3		BRAOL	Brassica oleracea var. oleracea
	A0A078JMM1	3		BRANA	Brassica napus (Rape)
	M4D395	3		BRARP	Brassica rapa subsp. pekinensis (Chinese cabbage) (Brassica pekinensis)
	A0A087SRD8	7		AUXPR	Auxenochlorella protothecoides (Green microalga) (Chlorella protothecoides)
	A0A087SQ41	7		AUXPR	Auxenochlorella protothecoides (Green microalga) (Chlorella protothecoides)
	E1ZHQ5	7		CHLVA	Chlorella variabilis (Green alga)
	E1ZB12	7		CHLVA	Chlorella variabilis (Green alga)
	E1ZNH4	7		CHLVA	Chlorella variabilis (Green alga)
	E1Z3I1	7		CHLVA	Chlorella variabilis (Green alga)
	E1ZKR9	7		CHLVA	Chlorella variabilis (Green alga)
	E1ZEF9	7		CHLVA	Chlorella variabilis (Green alga)
	E1ZKT8	7		CHLVA	Chlorella variabilis (Green alga)
	Q50H72	7		CHLRE	Chlamydomonas reinhardtii (Chlamydomonas smithii)
	D8TPT6	7		VOLCA	Volvox carteri f. nagariensis
	D8TPU2	7		VOLCA	Volvox carteri f. nagariensis
	A0A176WCG7	7		MARPO	Marchantia polymorpha subsp. polymorpha
	A0A0E0PME1	7		ORYRU	Oryza rufipogon (Brownbeard rice) (Asian wild rice)
	A0A0D9ZZ27	7		9ORYZ	Leersia perrieri
	B8AY86	7		ORYSI	Oryza sativa subsp. indica (Rice)
	A0A0D3G7J2	7		9ORYZ	Leersia perrieri
	A0A0E0L2G3	7		ORYPU	Oryza punctata (Red rice)
	J3M734	7		ORYBR	Oryza brachyantha
	A0A0D9WGE5	7		9ORYZ	Leersia perrieri
	K3Z5D6	7		SETIT	Setaria italica (Foxtail millet) (Panicum italicum)
	K7VFT1	7		MAIZE	Zea mays (Maize)
	C5YXS3	7		SORBI	Sorghum bicolor (Sorghum) (Sorghum vulgare)
	W5A3Q2	7		WHEAT	Triticum aestivum (Wheat)
	I1HJH8	7		BRADI	Brachypodium distachyon (Purple false brome) (Trachynia distachya)
	U5DDJ1	7		AMBTC	Amborella trichopoda
	M0SH94	7		MUSAM	Musa acuminata subsp. malaccensis (Wild banana) (Musa malaccensis)
	M0T213	7		MUSAM	Musa acuminata subsp. malaccensis (Wild banana) (Musa malaccensis)
	M0SD36	7		MUSAM	Musa acuminata subsp. malaccensis (Wild banana) (Musa malaccensis)
	M0U151	7		MUSAM	Musa acuminata subsp. malaccensis (Wild banana) (Musa malaccensis)
	A0A0K9NWA8	7		ZOSMR	Zostera marina (Eelgrass)
	M4CDA7	7		BRARP	Brassica rapa subsp. pekinensis (Chinese cabbage) (Brassica pekinensis)
	A0A078DVY3	7		BRANA	Brassica napus (Rape)
	A0A0D3EE97	7		BRAOL	Brassica oleracea var. oleracea
	A0A078FNK3	7		BRANA	Brassica napus (Rape)
	A0A0D2ZQ95	7		BRAOL	Brassica oleracea var. oleracea
	A0A078I8E4	7		BRANA	Brassica napus (Rape)
	M4E4J2	7		BRARP	Brassica rapa subsp. pekinensis (Chinese cabbage) (Brassica pekinensis)
	S4WZV0	7		ARAAL	Arabis alpina (Alpine rock-cress)
	V4N865	7		EUTSA	Eutrema salsugineum (Saltwater cress) (Sisymbrium salsugineum)
	R0FIT6	7		9BRAS	Capsella rubella
	D7LYI0	7		ARALL	Arabidopsis lyrata subsp. lyrata (Lyre-leaved rock-cress)
	F4JZI4	7	AtSPL7	ARATH	Arabidopsis thaliana (Mouse-ear cress)
	A0A0B2RM18	7		GLYSO	Glycine soja (Wild soybean)
	I1MF88	7		SOYBN	Glycine max (Soybean) (Glycine hispida)
	K7M106	7		SOYBN	Glycine max (Soybean) (Glycine hispida)
	V7BPE7	7		PHAVU	Phaseolus vulgaris (Kidney bean) (French bean)
	A0A0L9VFS6	7		PHAAN	Phaseolus angularis (Azuki bean) (Vigna angularis)
	G7IFL1	7		MEDTR	Medicago truncatula (Barrel medic) (Medicago tribuloides)
	A0A0J8B887	7		BETVU	Beta vulgaris subsp. vulgaris
	A0A0K9RZG7	7		SPIOL	Spinacia oleracea (Spinach)
	A0A164SII2	7		DAUCA	Daucus carota subsp. sativus
	A0A022RZV0	7		ERYGU	Erythranthe guttata (Yellow monkey flower) (Mimulus guttatus)
	K4AXW1	7		SOLLC	Solanum lycopersicum (Tomato) (Lycopersicon esculentum)
	M1A718	7		SOLTU	Solanum tuberosum (Potato)
	A0A059D1A4	7		EUCGR	Eucalyptus grandis (Flooded gum)
	W9SGM9	7		9ROSA	Morus notabilis
	B9HSA0	7		POPTR	Populus trichocarpa (Western balsam poplar) (Populus balsamifera subsp. trichocarpa)
	B9HM86	7		POPTR	Populus trichocarpa (Western balsam poplar) (Populus balsamifera subsp. trichocarpa)
	A0A067KYI1	7	JcSPL7	JATCU	Jatropha curcas (Barbados nut)
	B9RSX0	7		RICCO	Ricinus communis (Castor bean)
	A0A067GHN7	7		CITSI	Citrus sinensis (Sweet orange) (Citrus aurantium var. sinensis)
	F6HDJ0	7		VITVI	Vitis vinifera (Grape)
	M5Y4U3	7		PRUPE	Prunus persica (Peach) (Amygdalus persica)
	A0A0D2UUY8	7		GOSRA	Gossypium raimondii (New World cotton)
	A0A0B0P7X8	7		GOSAR	Gossypium arboreum (Tree cotton) (Gossypium nanking)
	A0A061END1	7		THECC	Theobroma cacao (Cacao) (Cocoa)
	A0A0D2PN63	7		GOSRA	Gossypium raimondii (New World cotton)
	A0A0B0P906	7		GOSAR	Gossypium arboreum (Tree cotton) (Gossypium nanking)
