# Supplementary material for: Genome-wide characterization of the SPL gene family involved in the age development of Jatropha curcas
Source: BMC Genomics. 2020 May 20;21:368. doi: 10.1186/s12864-020-06776-8 (PMC7238634; doi:10.1186/s12864-020-06776-8)
Supplement: Supplementary file 2 — Additional file 2. Sequence information of identified JcSPL genes. [file 12864_2020_6776_MOESM2_ESM.xlsx]

## Sheet: Sheet1
Table S1 Sequence information of identified JcSPL genes.
Name	Gene ID	No. of Isoforms	miR156	Protein length	pI	Molecular weight (kDa)
			Target	(aa)
JcSPL1	XM_012228799.2	2	No	1023	8.42	113.8
JcSPL2	XM_012230305.2	1	Exon	480	8.67	52.8
JcSPL3	XM_012236246.2	2	3'-UTR	142	7.62	16.1
JcSPL4	XM_012221148.2	1	3'-UTR	211	9.17	23.3
JcSPL5	XM_020684462.1	1	3'-UTR	194	9.39	21.7
JcSPL6	XM_012212428.2	1	Exon	574	7.84	63.5
JcSPL7	XM_012214051.2	2	No	780	6.1	87.5
JcSPL8	XM_012228256.2	1	No	305	8.96	34
JcSPL9	XM_012232353.2	1	Exon	372	9.13	39.8
JcSPL10	XM_012228255.2	1	Exon	419	7.98	46.7
JcSPL11	XM_012225027.2	1	Exon	529	8.23	57.5
JcSPL12	XM_012227589.2	1	No	983	6.04	109.1
JcSPL13	XM_020685053.1	2	Exon	337	8.77	37.5
JcSPL14	XM_012218150.2	1	No	1068	8.68	118.6
JcSPL16	XM_012230324.2	2	Exon	384	9.44	52.0\
