# Supplementary material for: Genome-wide characterization of the SPL gene family involved in the age development of Jatropha curcas
Source: BMC Genomics. 2020 May 20;21:368. doi: 10.1186/s12864-020-06776-8 (PMC7238634; doi:10.1186/s12864-020-06776-8)
Supplement: Supplementary file 5 — Additional file 5. The Ka/Ks ratios of the JcSPLs family. [file 12864_2020_6776_MOESM5_ESM.xlsx]

## Sheet: Sheet1
Table S2 The Ka/Ks ratios of the JcSPLs family.
Gene 1	Gene 2	Chromosome	Ks	Ka	Ka/Ks	Evolutionary Selection
JcSPL16	JcSPL13	LG7/LG5	0.3934	0.1801	0.4578	Purifying
JcSPL11	JcSPL10	LG5/LG8	0.4548	0.3601	0.7918	Purifying
JcSPL1	JcSPL12	LG1/LG8	0.2888	0.1116	0.3865	Purifying
JcSPL6	JcSPL2	LG8/LG7	0.3304	0.2855	0.8642	Purifying
JcSPL9	JcSPL8	LG6/LG8	0.2949	0.1957	0.6637	Purifying
JcSPL14	JcSPL7	LG4/LG1	0.5528	0.3193	0.5777	Purifying
