# Supplementary material for: Genome-wide characterization of the SPL gene family involved in the age development of Jatropha curcas
Source: BMC Genomics. 2020 May 20;21:368. doi: 10.1186/s12864-020-06776-8 (PMC7238634; doi:10.1186/s12864-020-06776-8)
Supplement: Supplementary file 7 — Additional file 7. E-value and consensus sequence of twenty motifs identified in the JcSPLs. [file 12864_2020_6776_MOESM7_ESM.xlsx]

## Sheet: Sheet1
Table S3 E-value and consensus sequence of seven motifs identified in the JcSPLs.
Motif	E-value	Consensus sequence
1	3.3e-461	GQEQRFCQQCSRFHSLVEFDEGKRSCRKRLDGHNRRRRKPQ
2	1.3e-337	GGVSPPSCQVEKCGADLSDAKRYHRRHKVCEVHAKAPAVIV
3	3.8e-130	RTDRIVFKLFGKDPNDFPIALRTQILDWLSHSPTDIESYIRPGCIILTIY
4	3.7e-59	PNVTGRGFIEVEDHCLSSSFFPFIVAERDVCSEICVLEE
5	6.3e-50	YNFLFKPDVVGPAGLTPLHIAASKDGSENVLDALTDDPGMVGIQAWRIAR
6	3.7e-61	LKRGRKCRILSIKPVAVTLSERTRFVVKGFNIFQPTTRLLCALEGKYLVQ
7	2.4e-46	LVYRPAMLSMVAIAAVCVCVALLFKSSPQVVYV
8	7.4e-32	MPTFMWAKLFEDPLSYLHDFVIMPGKMLSKRSPMLIYMNNMIFHVMKDEN
9	1.3e-48	DFIHEMGWLLHRSRSKFRLGHLDPNSNFFPFKRYKWLIEFSMDRDWCAVV
10	9.1e-42	LTPNDYACLRGFYSYINLVQKKRNKKAEKGHVVLDIPGTLL
11	3.1e-36	QWQEISLHLGANLTRLLESFTDSFWRTGWIYARVQHSLSFIYNGQVVLDT
12	1e-31	TTTTTTTTQVQSSDCALSLLSSTQTQTSGNRIVQLQQPNSIPLVQSLDTM
13	2e-24	FDGTVDTGEYSSIELALLDMSLLHRAVQRNCRPMVEMLLKYVPDK
14	2.9e-23	TSEADATTHIHYSPQQQMHMPSKQNLPFECSLSKSYKENNVGGSYSMFCD
15	1.1e-23	PEAVLGRTKFNNIDLNNVYDGSQDCIGNLERSLAPVNPGAGSINCPSWIE
16	4.5e-20	QKYMDWANNMLLKKAKKSDGLAFQWACTVEEGGSQRFSRSDVHSAAPFN
17	2.3e-26	PENVANEGSLNDEKSSSYLLISLLRILSNLHSNGSDQTKDQDLLSHLL
18	6.8e-19	KEGLRTSTVGGFEIGTMEMMNKTRQVCKFCEQKVGFGHRRT
19	3.9e-17	AWTGAVKPENDPMLYTSQSSLNFNSGKNLFPGSLSQGYRSGKQFPFLQCT
20	1.3e-16	PSTSAYKKDDYINSEDLLRCLGQCGTIPASDLAQKRLFINDSQNQAPEAI
