# Supplementary material for: Genome-wide characterization of the SPL gene family involved in the age development of Jatropha curcas
Source: BMC Genomics. 2020 May 20;21:368. doi: 10.1186/s12864-020-06776-8 (PMC7238634; doi:10.1186/s12864-020-06776-8)
Supplement: Supplementary file 8 — Additional file 8. Detailed information of the cis-acting elements in the promoters of JcSPLs. [file 12864_2020_6776_MOESM8_ESM.xlsx]

## Sheet: JcSPL1
Putative cis-acting elements enriched in promoters of JcSPL1
cis-acting elements predicted from PLACE
Site Name	Organism	Position	Strand	Matrix score.	sequence	function
ABRE	Hordeum vulgare	808	-	9	GCAACGTGTC	cis-acting element involved in the abscisic acid responsiveness
ABRE	Arabidopsis thaliana	1474	+	5	ACGTG	cis-acting element involved in the abscisic acid responsiveness
ABRE	Arabidopsis thaliana	860	+	5	ACGTG	cis-acting element involved in the abscisic acid responsiveness
ABRE	Arabidopsis thaliana	1865	-	5	ACGTG	cis-acting element involved in the abscisic acid responsiveness
ACA-motif	Arabidopsis thaliana	1298	+	12	AATCACAACCATA	part of gapA in (gapA-CMA1) involved with light responsiveness
AE-box	Arabidopsis thaliana	2195	-	8	AGAAACAA	part of a module for light response
ARE	Zea mays	135	-	6	AAACCA	cis-acting regulatory element essential for the anaerobic induction
ARE	Zea mays	1017	-	6	AAACCA	cis-acting regulatory element essential for the anaerobic induction
ARE	Zea mays	616	-	6	AAACCA	cis-acting regulatory element essential for the anaerobic induction
ATCT-motif	Pisum sativum	746	-	9	AATCTAATCC	part of a conserved DNA module involved in light responsiveness
Box 4	Petroselinum crispum	1414	-	6	ATTAAT	part of a conserved DNA module involved in light responsiveness
Box 4	Petroselinum crispum	1484	-	6	ATTAAT	part of a conserved DNA module involved in light responsiveness
CAG-motif	Arabidopsis thaliana	345	+	10	GAAAGGCAGAC	part of a light response element
CAT-box	Arabidopsis thaliana	1806	+	6	GCCACT	cis-acting regulatory element related to meristem expression
CGTCA-motif	Hordeum vulgare	368	+	5	CGTCA	cis-acting regulatory element involved in the MeJA-responsiveness
CGTCA-motif	Hordeum vulgare	1472	-	5	CGTCA	cis-acting regulatory element involved in the MeJA-responsiveness
CGTCA-motif	Hordeum vulgare	1389	-	5	CGTCA	cis-acting regulatory element involved in the MeJA-responsiveness
CGTCA-motif	Hordeum vulgare	2235	+	5	CGTCA	cis-acting regulatory element involved in the MeJA-responsiveness
CGTCA-motif	Hordeum vulgare	858	-	5	CGTCA	cis-acting regulatory element involved in the MeJA-responsiveness
CGTCA-motif	Hordeum vulgare	1463	+	5	CGTCA	cis-acting regulatory element involved in the MeJA-responsiveness
G-box	Zea mays	859	-	6	CACGTC	cis-acting regulatory element involved in light responsiveness
G-box	Arabidopsis thaliana	1865	-	6	TACGTG	cis-acting regulatory element involved in light responsiveness
G-box	Zea mays	1473	-	6	CACGTC	cis-acting regulatory element involved in light responsiveness
GATA-motif	Arabidopsis thaliana	1753	-	7	GATAGGA	part of a light responsive element
GCN4_motif	Oryza sativa	61	+	7	TGAGTCA	cis-regulatory element involved in endosperm expression
GT1-motif	Arabidopsis thaliana	1682	-	6	GGTTAA	light responsive element
LTR	Hordeum vulgare	1851	-	6	CCGAAA	cis-acting element involved in low-temperature responsiveness
TC-rich repeats	Nicotiana tabacum	872	-	9	GTTTTCTTAC	cis-acting element involved in defense and stress responsiveness
TC-rich repeats	Nicotiana tabacum	986	+	9	GTTTTCTTAC	cis-acting element involved in defense and stress responsiveness
TCT-motif	Arabidopsis thaliana	676	+	6	TCTTAC	part of a light responsive element
TCT-motif	Arabidopsis thaliana	990	+	6	TCTTAC	part of a light responsive element
TGACG-motif	Hordeum vulgare	368	-	5	TGACG	cis-acting regulatory element involved in the MeJA-responsiveness
TGACG-motif	Hordeum vulgare	1472	+	5	TGACG	cis-acting regulatory element involved in the MeJA-responsiveness
TGACG-motif	Hordeum vulgare	1389	+	5	TGACG	cis-acting regulatory element involved in the MeJA-responsiveness
TGACG-motif	Hordeum vulgare	2235	-	5	TGACG	cis-acting regulatory element involved in the MeJA-responsiveness
TGACG-motif	Hordeum vulgare	858	+	5	TGACG	cis-acting regulatory element involved in the MeJA-responsiveness
TGACG-motif	Hordeum vulgare	1463	-	5	TGACG	cis-acting regulatory element involved in the MeJA-responsiveness

## Sheet: JcSPL2
Putative cis-acting elements enriched in promoters of JcSPL2
cis-acting elements predicted from PLACE
Site Name	Organism	Position	Strand	Matrix score.	sequence	function
ABRE	Arabidopsis thaliana	648	+	5	ACGTG	cis-acting element involved in the abscisic acid responsiveness
AE-box	Arabidopsis thaliana	1670	-	8	AGAAACAA	part of a module for light response
ARE	Zea mays	2565	-	6	AAACCA	cis-acting regulatory element essential for the anaerobic induction
ARE	Zea mays	960	+	6	AAACCA	cis-acting regulatory element essential for the anaerobic induction
ARE	Zea mays	1766	+	6	AAACCA	cis-acting regulatory element essential for the anaerobic induction
AT1-motif	Solanum tuberosum	374	-	13	AATTATTTTTTATT	part of a light responsive module
ATC-motif	Arabidopsis thaliana	2427	-	9	AGCTATCCA	part of a conserved DNA module involved in light responsiveness
AuxRR-core	Nicotiana tabacum	454	-	7	GGTCCAT	cis-acting regulatory element involved in auxin responsiveness
Box 4	Petroselinum crispum	264	+	6	ATTAAT	part of a conserved DNA module involved in light responsiveness
Box 4	Petroselinum crispum	27	+	6	ATTAAT	part of a conserved DNA module involved in light responsiveness
Box 4	Petroselinum crispum	581	+	6	ATTAAT	part of a conserved DNA module involved in light responsiveness
Box 4	Petroselinum crispum	346	+	6	ATTAAT	part of a conserved DNA module involved in light responsiveness
Box 4	Petroselinum crispum	1021	+	6	ATTAAT	part of a conserved DNA module involved in light responsiveness
Box 4	Petroselinum crispum	885	+	6	ATTAAT	part of a conserved DNA module involved in light responsiveness
Box 4	Petroselinum crispum	2013	-	6	ATTAAT	part of a conserved DNA module involved in light responsiveness
Box 4	Petroselinum crispum	233	+	6	ATTAAT	part of a conserved DNA module involved in light responsiveness
Box 4	Petroselinum crispum	1518	+	6	ATTAAT	part of a conserved DNA module involved in light responsiveness
CAT-box	Arabidopsis thaliana	1206	+	6	GCCACT	cis-acting regulatory element related to meristem expression
G-box	Zea mays	647	-	6	CACGTC	cis-acting regulatory element involved in light responsiveness
GA-motif	Arabidopsis thaliana	2031	-	8	ATAGATAA	part of a light responsive element
GT1-motif	Arabidopsis thaliana	1661	-	6	GGTTAA	light responsive element
LAMP-element	Pisum sativum	1351	+	8	CTTTATCA	part of a light responsive element
MBS	Arabidopsis thaliana	2791	-	6	CAACTG	MYB binding site involved in drought-inducibility
MBS	Arabidopsis thaliana	1259	+	6	CAACTG	MYB binding site involved in drought-inducibility
MRE	Petroselinum crispum	113	-	7	AACCTAA	MYB binding site involved in light responsiveness
TC-rich repeats	Nicotiana tabacum	2277	-	9	ATTCTCTAAC	cis-acting element involved in defense and stress responsiveness
TCCC-motif	Spinacia oleracea	2247	-	7	TCTCCCT	part of a light responsive element
TCT-motif	Arabidopsis thaliana	2311	-	6	TCTTAC	part of a light responsive element
TCT-motif	Arabidopsis thaliana	1716	-	6	TCTTAC	part of a light responsive element
TGA-element	Brassica oleracea	1728	-	6	AACGAC	auxin-responsive element
TGACG-motif	Hordeum vulgare	646	+	5	TGACG	cis-acting regulatory element involved in the MeJA-responsiveness
circadian	Lycopersicon esculentum	2268	-	9	CAAAGATATC	cis-acting regulatory element involved in circadian control

## Sheet: JcSPL3
Putative cis-acting elements enriched in promoters of JcSPL3
cis-acting elements predicted from PLACE
Site Name	Organism	Position	Strand	Matrix score.	sequence	function
ABRE	Arabidopsis thaliana	1336	+	5	ACGTG	cis-acting element involved in the abscisic acid responsiveness
ABRE	Arabidopsis thaliana	503	+	5	ACGTG	cis-acting element involved in the abscisic acid responsiveness
ABRE	Arabidopsis thaliana	1171	+	7	TACGGTC	cis-acting element involved in the abscisic acid responsiveness
AE-box	Arabidopsis thaliana	313	-	8	AGAAACAA	part of a module for light response
ARE	Zea mays	232	-	6	AAACCA	cis-acting regulatory element essential for the anaerobic induction
ATCT-motif	Pisum sativum	1450	-	9	AATCTAATCC	part of a conserved DNA module involved in light responsiveness
Box 4	Petroselinum crispum	1229	-	6	ATTAAT	part of a conserved DNA module involved in light responsiveness
Box 4	Petroselinum crispum	1757	-	6	ATTAAT	part of a conserved DNA module involved in light responsiveness
Box 4	Petroselinum crispum	1887	-	6	ATTAAT	part of a conserved DNA module involved in light responsiveness
Box 4	Petroselinum crispum	1891	-	6	ATTAAT	part of a conserved DNA module involved in light responsiveness
Box 4	Petroselinum crispum	2202	-	6	ATTAAT	part of a conserved DNA module involved in light responsiveness
Box 4	Petroselinum crispum	1083	+	6	ATTAAT	part of a conserved DNA module involved in light responsiveness
Box 4	Petroselinum crispum	405	+	6	ATTAAT	part of a conserved DNA module involved in light responsiveness
Box 4	Petroselinum crispum	1045	+	6	ATTAAT	part of a conserved DNA module involved in light responsiveness
CCAAT-box	Hordeum vulgare	778	-	6	CAACGG	MYBHv1 binding site
G-Box	Pisum sativum	1335	-	6	CACGTT	cis-acting regulatory element involved in light responsiveness
G-box	Arabidopsis thaliana	502	+	6	TACGTG	cis-acting regulatory element involved in light responsiveness
GA-motif	Arabidopsis thaliana	1473	+	8	ATAGATAA	part of a light responsive element
GATA-motif	Arabidopsis thaliana	824	+	7	GATAGGA	part of a light responsive element
GATA-motif	Pisum sativum	124	-	7	GATAGGG	part of a light responsive element
GCN4_motif	Oryza sativa	1848	-	7	TGAGTCA	cis-regulatory element involved in endosperm expression
GT1-motif	Avena sativa	191	+	7	GGTTAAT	light responsive element
LAMP-element	Pisum sativum	2069	-	8	CTTTATCA	part of a light responsive element
LTR	Hordeum vulgare	541	-	6	CCGAAA	cis-acting element involved in low-temperature responsiveness
P-box	Oryza sativa	204	+	7	CCTTTTG	gibberellin-responsive element
TCA-element	Nicotiana tabacum	952	+	9	CCATCTTTTT	cis-acting element involved in salicylic acid responsiveness
TCA-element	Nicotiana tabacum	1295	-	9	CCATCTTTTT	cis-acting element involved in salicylic acid responsiveness
TCA-element	Brassica oleracea	874	+	9	TCAGAAGAGG	cis-acting element involved in salicylic acid responsiveness
TCCC-motif	Spinacia oleracea	267	+	7	TCTCCCT	part of a light responsive element
chs-CMA1a	Daucus carota	634	-	8	TTACTTAA	part of a light responsive element
circadian	Lycopersicon esculentum	1100	+	9	CAAAGATATC	cis-acting regulatory element involved in circadian control

## Sheet: JcSPL4
Putative cis-acting elements enriched in promoters of JcSPL4
cis-acting elements predicted from PLACE
Site Name	Organism	Position	Strand	Matrix score.	sequence	function
ARE	Zea mays	717	+	6	AAACCA	cis-acting regulatory element essential for the anaerobic induction
AT1-motif	Solanum tuberosum	609	-	13	AATTATTTTTTATT	part of a light responsive module
Box 4	Petroselinum crispum	1493	-	6	ATTAAT	part of a conserved DNA module involved in light responsiveness
Box 4	Petroselinum crispum	694	+	6	ATTAAT	part of a conserved DNA module involved in light responsiveness
Box 4	Petroselinum crispum	148	+	6	ATTAAT	part of a conserved DNA module involved in light responsiveness
Box 4	Petroselinum crispum	652	+	6	ATTAAT	part of a conserved DNA module involved in light responsiveness
Box 4	Petroselinum crispum	1042	-	6	ATTAAT	part of a conserved DNA module involved in light responsiveness
CCAAT-box	Hordeum vulgare	813	+	6	CAACGG	MYBHv1 binding site
G-box	Zea mays	893	-	6	CACGAC	cis-acting regulatory element involved in light responsiveness
GA-motif	Arabidopsis thaliana	1437	+	8	ATAGATAA	part of a light responsive element
GT1-motif	Arabidopsis thaliana	1514	-	6	GGTTAA	light responsive element
GT1-motif	Arabidopsis thaliana	345	+	6	GGTTAA	light responsive element
GT1-motif	Arabidopsis thaliana	317	+	6	GGTTAA	light responsive element
GT1-motif	Avena sativa	1513	-	7	GGTTAAT	light responsive element
I-box	Arabidopsis thaliana	1440	+	9	GATAAGGGT	part of a light responsive element
I-box	Triticum aestivum	1439	+	8	AGATAAGG	part of a light responsive element
LAMP-element	Pisum sativum	1936	+	8	CTTTATCA	part of a light responsive element
TATC-box	Oryza sativa	840	+	7	TATCCCA	cis-acting element involved in gibberellin-responsiveness
TCA-element	Nicotiana tabacum	1932	+	9	CCATCTTTTT	cis-acting element involved in salicylic acid responsiveness
TGA-element	Brassica oleracea	1286	-	6	AACGAC	auxin-responsive element

## Sheet: JcSPL5
Putative cis-acting elements enriched in promoters of JcSPL5
cis-acting elements predicted from PLACE
Site Name	Organism	Position	Strand	Matrix score.	sequence	function
3-AF1 binding site	Solanum tuberosum	1836	+	10	TAAGAGAGGAA	light responsive element
ABRE	Arabidopsis thaliana	1192	-	5	ACGTG	cis-acting element involved in the abscisic acid responsiveness
ABRE	Arabidopsis thaliana	1182	+	5	ACGTG	cis-acting element involved in the abscisic acid responsiveness
ABRE	Arabidopsis thaliana	169	-	5	ACGTG	cis-acting element involved in the abscisic acid responsiveness
ARE	Zea mays	998	+	6	AAACCA	cis-acting regulatory element essential for the anaerobic induction
ARE	Zea mays	1953	+	6	AAACCA	cis-acting regulatory element essential for the anaerobic induction
Box 4	Petroselinum crispum	761	+	6	ATTAAT	part of a conserved DNA module involved in light responsiveness
Box 4	Petroselinum crispum	1541	-	6	ATTAAT	part of a conserved DNA module involved in light responsiveness
Box 4	Petroselinum crispum	433	+	6	ATTAAT	part of a conserved DNA module involved in light responsiveness
Box 4	Petroselinum crispum	1363	-	6	ATTAAT	part of a conserved DNA module involved in light responsiveness
Box 4	Petroselinum crispum	921	+	6	ATTAAT	part of a conserved DNA module involved in light responsiveness
CGTCA-motif	Hordeum vulgare	1006	-	5	CGTCA	cis-acting regulatory element involved in the MeJA-responsiveness
G-Box	Pisum sativum	169	+	6	CACGTT	cis-acting regulatory element involved in light responsiveness
G-Box	Pisum sativum	1192	+	6	CACGTT	cis-acting regulatory element involved in light responsiveness
G-Box	Pisum sativum	1181	-	6	CACGTT	cis-acting regulatory element involved in light responsiveness
GA-motif	Arabidopsis thaliana	1064	-	8	ATAGATAA	part of a light responsive element
GT1-motif	Arabidopsis thaliana	1087	-	6	GGTTAA	light responsive element
LTR	Hordeum vulgare	121	-	6	CCGAAA	cis-acting element involved in low-temperature responsiveness
LTR	Hordeum vulgare	1413	-	6	CCGAAA	cis-acting element involved in low-temperature responsiveness
MBS	Arabidopsis thaliana	1002	+	6	CAACTG	MYB binding site involved in drought-inducibility
TC-rich repeats	Nicotiana tabacum	1871	+	9	GTTTTCTTAC	cis-acting element involved in defense and stress responsiveness
TCT-motif	Arabidopsis thaliana	1875	+	6	TCTTAC	part of a light responsive element
TGA-element	Brassica oleracea	3	-	6	AACGAC	auxin-responsive element
TGACG-motif	Hordeum vulgare	1006	+	5	TGACG	cis-acting regulatory element involved in the MeJA-responsiveness
chs-CMA1a	Daucus carota	153	-	8	TTACTTAA	part of a light responsive element

## Sheet: JcSPL6
Putative cis-acting elements enriched in promoters of JcSPL6
cis-acting elements predicted from PLACE
Site Name	Organism	Position	Strand	Matrix score.	sequence	function
ABRE	Arabidopsis thaliana	1235	-	5	ACGTG	cis-acting element involved in the abscisic acid responsiveness
ABRE	Arabidopsis thaliana	177	-	5	ACGTG	cis-acting element involved in the abscisic acid responsiveness
ARE	Zea mays	2006	+	6	AAACCA	cis-acting regulatory element essential for the anaerobic induction
AuxRR-core	Nicotiana tabacum	640	+	7	GGTCCAT	cis-acting regulatory element involved in auxin responsiveness
Box 4	Petroselinum crispum	1868	-	6	ATTAAT	part of a conserved DNA module involved in light responsiveness
Box 4	Petroselinum crispum	545	+	6	ATTAAT	part of a conserved DNA module involved in light responsiveness
Box 4	Petroselinum crispum	738	+	6	ATTAAT	part of a conserved DNA module involved in light responsiveness
Box 4	Petroselinum crispum	1103	-	6	ATTAAT	part of a conserved DNA module involved in light responsiveness
Box 4	Petroselinum crispum	1135	-	6	ATTAAT	part of a conserved DNA module involved in light responsiveness
CGTCA-motif	Hordeum vulgare	441	-	5	CGTCA	cis-acting regulatory element involved in the MeJA-responsiveness
CGTCA-motif	Hordeum vulgare	1554	+	5	CGTCA	cis-acting regulatory element involved in the MeJA-responsiveness
CGTCA-motif	Hordeum vulgare	518	+	5	CGTCA	cis-acting regulatory element involved in the MeJA-responsiveness
G-box	Arabidopsis thaliana	1235	-	6	TACGTG	cis-acting regulatory element involved in light responsiveness
G-box	Zea mays	177	+	6	CACGTC	cis-acting regulatory element involved in light responsiveness
GA-motif	Arabidopsis thaliana	1418	+	8	ATAGATAA	part of a light responsive element
GATA-motif	Solanum tuberosum	1078	-	9	AAGGATAAGG	part of a light responsive element
GATA-motif	Arabidopsis thaliana	1730	-	7	GATAGGA	part of a light responsive element
GT1-motif	Avena sativa	716	+	7	GGTTAAT	light responsive element
I-box	Gossypium hirsutum	1076	-	10	AAGATAAGGCT	part of a light responsive element
I-box	Triticum aestivum	1078	-	8	AGATAAGG	part of a light responsive element
LAMP-element	Pisum sativum	888	-	8	CTTTATCA	part of a light responsive element
P-box	Oryza sativa	1829	-	7	CCTTTTG	gibberellin-responsive element
TATC-box	Oryza sativa	1524	+	7	TATCCCA	cis-acting element involved in gibberellin-responsiveness
TCA-element	Nicotiana tabacum	1263	-	9	CCATCTTTTT	cis-acting element involved in salicylic acid responsiveness
TCCC-motif	Spinacia oleracea	485	-	7	TCTCCCT	part of a light responsive element
TCT-motif	Arabidopsis thaliana	1755	-	6	TCTTAC	part of a light responsive element
TGACG-motif	Hordeum vulgare	1554	-	5	TGACG	cis-acting regulatory element involved in the MeJA-responsiveness
TGACG-motif	Hordeum vulgare	441	+	5	TGACG	cis-acting regulatory element involved in the MeJA-responsiveness
TGACG-motif	Hordeum vulgare	518	-	5	TGACG	cis-acting regulatory element involved in the MeJA-responsiveness

## Sheet: JcSPL7
Putative cis-acting elements enriched in promoters of JcSPL7
cis-acting elements predicted from PLACE
Site Name	Organism	Position	Strand	Matrix score.	sequence	function
ABRE	Arabidopsis thaliana	2071	-	5	ACGTG	cis-acting element involved in the abscisic acid responsiveness
ABRE	Arabidopsis thaliana	1502	+	5	ACGTG	cis-acting element involved in the abscisic acid responsiveness
AT-rich sequence	Pisum sativum	360	+	9	TAAAATACT	element for maximal elicitor-mediated activation (2copies)
AT1-motif	Solanum tuberosum	274	-	13	AATTATTTTTTATT	part of a light responsive module
Box 4	Petroselinum crispum	1556	-	6	ATTAAT	part of a conserved DNA module involved in light responsiveness
Box 4	Petroselinum crispum	1103	-	6	ATTAAT	part of a conserved DNA module involved in light responsiveness
Box 4	Petroselinum crispum	1725	-	6	ATTAAT	part of a conserved DNA module involved in light responsiveness
Box 4	Petroselinum crispum	523	+	6	ATTAAT	part of a conserved DNA module involved in light responsiveness
Box 4	Petroselinum crispum	989	+	6	ATTAAT	part of a conserved DNA module involved in light responsiveness
Box 4	Petroselinum crispum	1093	-	6	ATTAAT	part of a conserved DNA module involved in light responsiveness
Box 4	Petroselinum crispum	444	+	6	ATTAAT	part of a conserved DNA module involved in light responsiveness
G-box	Zea mays	1501	-	6	CACGTC	cis-acting regulatory element involved in light responsiveness
G-box	Zea mays	39	-	6	CACGAC	cis-acting regulatory element involved in light responsiveness
G-box	Zea mays	2071	+	6	CACGTC	cis-acting regulatory element involved in light responsiveness
GT1-motif	Arabidopsis thaliana	542	+	6	GGTTAA	light responsive element
GT1-motif	Arabidopsis thaliana	249	-	6	GGTTAA	light responsive element
GT1-motif	Avena sativa	1636	+	7	GGTTAAT	light responsive element
GT1-motif	Avena sativa	65	+	7	GGTTAAT	light responsive element
I-box	Flaveria trinervia	1810	+	10	cCATATCCAAT	part of a light responsive element
LTR	Hordeum vulgare	2009	+	6	CCGAAA	cis-acting element involved in low-temperature responsiveness
O2-site	Zea mays	838	-	9	GATGACATGG	cis-acting regulatory element involved in zein metabolism regulation
Sp1	Oryza sativa	2029	-	6	GGGCGG	light responsive element
TCA-element	Nicotiana tabacum	679	-	9	CCATCTTTTT	cis-acting element involved in salicylic acid responsiveness
TCCC-motif	Spinacia oleracea	515	+	7	TCTCCCT	part of a light responsive element
TCCC-motif	Spinacia oleracea	2059	+	7	TCTCCCT	part of a light responsive element
TGA-element	Brassica oleracea	1966	+	6	AACGAC	auxin-responsive element
chs-Unit 1 m1	Hordeum vulgare	1983	+	10	ACCTAACCCGC	part of a light responsive element

## Sheet: JcSPL8
Putative cis-acting elements enriched in promoters of JcSPL8
cis-acting elements predicted from PLACE
Site Name	Organism	Position	Strand	Matrix score.	sequence	function
ABRE	Arabidopsis thaliana	144	+	5	ACGTG	cis-acting element involved in the abscisic acid responsiveness
ABRE	Arabidopsis thaliana	143	+	6	CACGTG	cis-acting element involved in the abscisic acid responsiveness
ABRE	Triticum aestivum	988	-	9	GACACGTGGC	cis-acting element involved in the abscisic acid responsiveness
AE-box	Arabidopsis thaliana	2296	+	8	AGAAACAA	part of a module for light response
Box 4	Petroselinum crispum	405	+	6	ATTAAT	part of a conserved DNA module involved in light responsiveness
Box 4	Petroselinum crispum	249	+	6	ATTAAT	part of a conserved DNA module involved in light responsiveness
Box 4	Petroselinum crispum	245	+	6	ATTAAT	part of a conserved DNA module involved in light responsiveness
Box 4	Petroselinum crispum	62	+	6	ATTAAT	part of a conserved DNA module involved in light responsiveness
Box 4	Petroselinum crispum	58	+	6	ATTAAT	part of a conserved DNA module involved in light responsiveness
Box 4	Petroselinum crispum	378	+	6	ATTAAT	part of a conserved DNA module involved in light responsiveness
Box 4	Petroselinum crispum	253	+	6	ATTAAT	part of a conserved DNA module involved in light responsiveness
Box 4	Petroselinum crispum	1319	+	6	ATTAAT	part of a conserved DNA module involved in light responsiveness
Box 4	Petroselinum crispum	836	+	6	ATTAAT	part of a conserved DNA module involved in light responsiveness
CAT-box	Arabidopsis thaliana	2053	-	6	GCCACT	cis-acting regulatory element related to meristem expression
CAT-box	Arabidopsis thaliana	988	+	6	GCCACT	cis-acting regulatory element related to meristem expression
CAT-box	Arabidopsis thaliana	562	-	6	GCCACT	cis-acting regulatory element related to meristem expression
G-Box	Pisum sativum	143	+	6	CACGTG	cis-acting regulatory element involved in light responsiveness
GA-motif	Arabidopsis thaliana	2009	-	8	ATAGATAA	part of a light responsive element
GATA-motif	Arabidopsis thaliana	2420	-	10	AAGATAAGATT	part of a light responsive element
GATA-motif	Pisum sativum	2322	+	7	GATAGGG	part of a light responsive element
GATA-motif	Solanum tuberosum	1993	-	9	AAGGATAAGG	part of a light responsive element
GT1-motif	Solanum tuberosum	1024	-	9	GTGTGTGAA	light responsive element
MBS	Arabidopsis thaliana	441	-	6	CAACTG	MYB binding site involved in drought-inducibility
MBS	Arabidopsis thaliana	1550	+	6	CAACTG	MYB binding site involved in drought-inducibility
MRE	Petroselinum crispum	177	+	7	AACCTAA	MYB binding site involved in light responsiveness
P-box	Oryza sativa	2242	+	7	CCTTTTG	gibberellin-responsive element
P-box	Oryza sativa	997	-	7	CCTTTTG	gibberellin-responsive element
TC-rich repeats	Nicotiana tabacum	703	+	9	GTTTTCTTAC	cis-acting element involved in defense and stress responsiveness
TCA-element	Brassica oleracea	2612	-	9	TCAGAAGAGG	cis-acting element involved in salicylic acid responsiveness
TCT-motif	Arabidopsis thaliana	707	+	6	TCTTAC	part of a light responsive element

## Sheet: JcSPL9
Putative cis-acting elements enriched in promoters of JcSPL9
cis-acting elements predicted from PLACE
Site Name	Organism	Position	Strand	Matrix score.	sequence	function
ARE	Zea mays	2170	+	6	AAACCA	cis-acting regulatory element essential for the anaerobic induction
ARE	Zea mays	1307	-	6	AAACCA	cis-acting regulatory element essential for the anaerobic induction
ARE	Zea mays	1074	-	6	AAACCA	cis-acting regulatory element essential for the anaerobic induction
AT-rich element	Glycine max	66	-	10	ATAGAAATCAA	binding site of AT-rich DNA binding protein (ATBP-1)
Box 4	Petroselinum crispum	892	+	6	ATTAAT	part of a conserved DNA module involved in light responsiveness
Box 4	Petroselinum crispum	534	+	6	ATTAAT	part of a conserved DNA module involved in light responsiveness
Box 4	Petroselinum crispum	434	+	6	ATTAAT	part of a conserved DNA module involved in light responsiveness
Box 4	Petroselinum crispum	1099	+	6	ATTAAT	part of a conserved DNA module involved in light responsiveness
Box 4	Petroselinum crispum	248	+	6	ATTAAT	part of a conserved DNA module involved in light responsiveness
Box 4	Petroselinum crispum	992	+	6	ATTAAT	part of a conserved DNA module involved in light responsiveness
Box 4	Petroselinum crispum	65	+	6	ATTAAT	part of a conserved DNA module involved in light responsiveness
Box 4	Petroselinum crispum	1385	-	6	ATTAAT	part of a conserved DNA module involved in light responsiveness
Box 4	Petroselinum crispum	405	+	6	ATTAAT	part of a conserved DNA module involved in light responsiveness
CAT-box	Arabidopsis thaliana	2310	+	6	GCCACT	cis-acting regulatory element related to meristem expression
LAMP-element	Pisum sativum	1825	-	8	CTTTATCA	part of a light responsive element
MBS	Arabidopsis thaliana	1887	-	6	CAACTG	MYB binding site involved in drought-inducibility
P-box	Oryza sativa	165	-	7	CCTTTTG	gibberellin-responsive element
TC-rich repeats	Nicotiana tabacum	1654	+	9	ATTCTCTAAC	cis-acting element involved in defense and stress responsiveness
TC-rich repeats	Nicotiana tabacum	450	-	9	GTTTTCTTAC	cis-acting element involved in defense and stress responsiveness
TCA-element	Nicotiana tabacum	1300	-	9	CCATCTTTTT	cis-acting element involved in salicylic acid responsiveness
TCT-motif	Arabidopsis thaliana	2304	-	6	TCTTAC	part of a light responsive element
TGA-element	Brassica oleracea	1882	+	6	AACGAC	auxin-responsive element

## Sheet: JcSPL10
Putative cis-acting elements enriched in promoters of JcSPL10
cis-acting elements predicted from PLACE
Site Name	Organism	Position	Strand	Matrix score.	sequence	function
ABRE	Arabidopsis thaliana	2432	+	7	TACGGTC	cis-acting element involved in the abscisic acid responsiveness
ABRE	Arabidopsis thaliana	2146	-	5	ACGTG	cis-acting element involved in the abscisic acid responsiveness
ABRE	Arabidopsis thaliana	2127	+	5	ACGTG	cis-acting element involved in the abscisic acid responsiveness
ABRE	Arabidopsis thaliana	2126	-	6	CACGTG	cis-acting element involved in the abscisic acid responsiveness
ABRE	Arabidopsis thaliana	1802	+	5	ACGTG	cis-acting element involved in the abscisic acid responsiveness
ABRE	Arabidopsis thaliana	1188	+	5	ACGTG	cis-acting element involved in the abscisic acid responsiveness
ABRE	Arabidopsis thaliana	1187	+	6	CACGTG	cis-acting element involved in the abscisic acid responsiveness
ARE	Zea mays	1714	-	6	AAACCA	cis-acting regulatory element essential for the anaerobic induction
ARE	Zea mays	137	+	6	AAACCA	cis-acting regulatory element essential for the anaerobic induction
ARE	Zea mays	2133	+	6	AAACCA	cis-acting regulatory element essential for the anaerobic induction
Box 4	Petroselinum crispum	691	+	6	ATTAAT	part of a conserved DNA module involved in light responsiveness
CAT-box	Arabidopsis thaliana	450	-	6	GCCACT	cis-acting regulatory element related to meristem expression
CAT-box	Arabidopsis thaliana	2424	-	6	GCCACT	cis-acting regulatory element related to meristem expression
CGTCA-motif	Hordeum vulgare	419	-	5	CGTCA	cis-acting regulatory element involved in the MeJA-responsiveness
G-Box	Pisum sativum	1187	+	6	CACGTG	cis-acting regulatory element involved in light responsiveness
G-Box	Pisum sativum	2146	+	6	CACGTT	cis-acting regulatory element involved in light responsiveness
G-Box	Pisum sativum	2126	-	6	CACGTG	cis-acting regulatory element involved in light responsiveness
G-box	Arabidopsis thaliana	1187	+	6	CACGTG	cis-acting regulatory element involved in light responsiveness
G-box	Brassica oleracea	1016	-	9	TAACACGTAG	cis-acting regulatory element involved in light responsiveness
G-box	Brassica napus	1186	+	8	ACACGTGT	cis-acting regulatory element involved in light responsiveness
G-box	Brassica napus	1800	-	8	CCACGTAA	cis-acting regulatory element involved in light responsiveness
G-box	Arabidopsis thaliana	1801	+	6	TACGTG	cis-acting regulatory element involved in light responsiveness
G-box	Arabidopsis thaliana	2126	-	6	CACGTG	cis-acting regulatory element involved in light responsiveness
G-box	Zea mays	1847	+	6	CACGAC	cis-acting regulatory element involved in light responsiveness
GT1-motif	Arabidopsis thaliana	2379	-	6	GGTTAA	light responsive element
GT1-motif	Avena sativa	2378	-	7	GGTTAAT	light responsive element
LTR	Hordeum vulgare	1315	+	6	CCGAAA	cis-acting element involved in low-temperature responsiveness
MBS	Arabidopsis thaliana	1858	+	6	CAACTG	MYB binding site involved in drought-inducibility
TCCC-motif	Spinacia oleracea	2292	+	7	TCTCCCT	part of a light responsive element
TGACG-motif	Hordeum vulgare	419	+	5	TGACG	cis-acting regulatory element involved in the MeJA-responsiveness
WUN-motif	Brassica oleracea	1819	+	9	AAATTTCCT	wound-responsive element

[truncated: 5 more sheets: JcSPL11, JcSPL12, JcSPL13, JcSPL14, JcSPL16]
