# Supplementary material for: Genome-wide characterization of the SPL gene family involved in the age development of Jatropha curcas
Source: BMC Genomics. 2020 May 20;21:368. doi: 10.1186/s12864-020-06776-8 (PMC7238634; doi:10.1186/s12864-020-06776-8)
Supplement: Supplementary file 10 — Additional file 10. The miR156-mediated cleavage site in 10 JcSPLs confirmed by degradome sequencing. [file 12864_2020_6776_MOESM10_ESM.xlsx]

## Sheet: Sheet1
Table S4 The miR156-mediated cleavage site in 10 JcSPLs confirmed by degradome sequencing.
	JcSPL6	JcSPL10	JcSPL2	JcSPL9	JcSPL5	JcSPL13	JcSPL16	JcSPL3	JcSPL11
miR156a	YES	YES	YES	YES		YES	YES	YES	YES
miR156b	YES	YES	YES	YES	YES	YES	YES	YES	YES
miR156d	YES	YES	YES	YES	YES	YES	YES	YES	YES
miR156e	YES	YES	YES	YES	YES	YES	YES	YES	YES
miR156f	YES	YES	YES	YES	YES	YES	YES	YES	YES
miR156g	YES	YES	YES	YES	YES	YES	YES	YES	YES
miR156h	YES	YES	YES	YES	YES	YES	YES	YES	YES
miR156j	YES	YES	YES	YES	YES	YES	YES	YES	YES
miR156k	YES	YES	YES	YES	YES	YES	YES	YES	YES
miR156l	YES	YES	YES	YES	YES	YES	YES	YES	YES
miR156m	YES	YES	YES	YES	YES	YES	YES	YES	YES
miR156n	YES	YES	YES	YES	YES	YES	YES	YES	YES
miR156o	YES	YES	YES	YES		YES	YES	YES	YES
miR156p	YES	YES	YES	YES		YES	YES	YES	YES
miR156q	YES	YES	YES	YES	YES	YES	YES	YES	YES
miR156r	YES	YES	YES	YES	YES	YES	YES	YES	YES
miR156v	YES	YES	YES	YES		YES	YES	YES	YES
miR156w	YES	YES	YES	YES		YES	YES	YES	YES
miR156x	YES	YES	YES	YES	YES	YES	YES	YES	YES
