# Supplementary material for: Genome-wide characterization of the SPL gene family involved in the age development of Jatropha curcas
Source: BMC Genomics. 2020 May 20;21:368. doi: 10.1186/s12864-020-06776-8 (PMC7238634; doi:10.1186/s12864-020-06776-8)
Supplement: Supplementary file 11 — Additional file 11. Detailed information of miR156-targeted cleavage of JcSPLs by degradome sequencing. [file 12864_2020_6776_MOESM11_ESM.xlsx]

## Sheet: Sheet1
Genes	Transcript	SmallRNA	SmallRNA_seq	AlignmentScore	AlignmentRange	DegradomeCleavageSite	Mix_target_DegradomeCategory	Mix_target_Degradome_Pvalue
JcSPL6	XM_012212428.2	MIR156a	UUGACAGAAGAUAGAGAGCAC	2.5	1310-1330	1321	4	0.37898
JcSPL6	XM_012212428.2	MIR156b	UGACAGAAGAGAGUGAGCAC	1	1310-1329	1320	2	1
JcSPL6	XM_012212428.2	MIR156d	UGACAGAAGAGAGUGAGCAU	1.5	1310-1329	1320	2	1
JcSPL6	XM_012212428.2	MIR156e	UUGACAGAAGAGAGAGAGCAC	0.5	1310-1330	1321	4	0.486728
JcSPL6	XM_012212428.2	MIR156f	UGACAGAAGAGAGUGAGCACA	1	1309-1329	1320	2	1
JcSPL6	XM_012212428.2	MIR156g	UGACAGAAGAGAGGGAGCAC	0.5	1310-1329	1320	2	1
JcSPL6	XM_012212428.2	MIR156h	UGACAGAAGAUAGAGAGCAC	2	1310-1329	1320	2	0.999995
JcSPL6	XM_012212428.2	MIR156j	UGACAGAAGAGAGCGAGCAC	1	1310-1329	1320	2	0.999999
JcSPL6	XM_012212428.2	MIR156k	UGACAGAAGAGAGUGGGCAC	1.5	1310-1329	1320	2	1
JcSPL6	XM_012212428.2	MIR156l	UGACAGAGGAGAGUGAGCAC	2	1310-1329	1320	2	1
JcSPL6	XM_012212428.2	MIR156m	UGACAGAAGAGAGAGAGCAC	0	1310-1329	1320	2	1
JcSPL6	XM_012212428.2	MIR156n	CGACAGAAGAGAGUGAGCAC	2	1310-1329	1320	2	1
JcSPL6	XM_012212428.2	MIR156o	UUGACAGAAGAUAGAGGGCAC	3	1310-1330	1321	4	0.348679
JcSPL6	XM_012212428.2	MIR156p	UUGACAGAAGAUAGAGGGCAC	3	1310-1330	1321	4	0.348679
JcSPL6	XM_012212428.2	MIR156q	UGACAGAAGAGAGUGAGCUC	2	1310-1329	1320	2	1
JcSPL6	XM_012212428.2	MIR156r	UGACAGAACAGAGUGAGCAC	3	1310-1329	1320	2	1
JcSPL6	XM_012212428.2	MIR156v	CUGACAGAAGAUAGAGAGCAC	2	1310-1330	1321	4	0.407872
JcSPL6	XM_012212428.2	MIR156w	UUGACAGAAGAAAGAGAGCAC	2.5	1310-1330	1321	4	0.614335
JcSPL6	XM_012212428.2	MIR156x	UGUCAGAAGAGAGUGAGCAC	3	1310-1329	1320	2	1
JcSPL6	XM_012212428.2	MIR157a	UUGACAGAAGAGAGUGAGCAC	1.5	1310-1330	1321	4	0.435419
JcSPL6	XM_012212428.2	MIR157c	UUGACAGAAGAUAGAGAGCAU	3	1310-1330	1321	4	0.820039
JcSPL6	XM_012212428.2	MIR157d	UUGACAGAAGACAGAGAGCAC	2.5	1310-1330	1321	4	0.37898
JcSPL10	XM_012228255.2	MIR156a	UUGACAGAAGAUAGAGAGCAC	3	1332-1352	1343	2	0.999725
JcSPL10	XM_012228255.2	MIR156b	UGACAGAAGAGAGUGAGCAC	1	1332-1351	1342	0	0.124003
JcSPL10	XM_012228255.2	MIR156d	UGACAGAAGAGAGUGAGCAU	1.5	1332-1351	1342	0	0.115036
JcSPL10	XM_012228255.2	MIR156e	UUGACAGAAGAGAGAGAGCAC	1	1332-1352	1343	2	0.999983
JcSPL10	XM_012228255.2	MIR156f	UGACAGAAGAGAGUGAGCACA	2	1331-1351	1342	0	0.0380354
JcSPL10	XM_012228255.2	MIR156g	UGACAGAAGAGAGGGAGCAC	0.5	1332-1351	1342	0	0.0840004
JcSPL10	XM_012228255.2	MIR156h	UGACAGAAGAUAGAGAGCAC	2	1332-1351	1342	0	0.0706285
JcSPL10	XM_012228255.2	MIR156j	UGACAGAAGAGAGCGAGCAC	1	1332-1351	1342	0	0.0782417
JcSPL10	XM_012228255.2	MIR156k	UGACAGAAGAGAGUGGGCAC	1.5	1332-1351	1342	0	0.115036
JcSPL10	XM_012228255.2	MIR156l	UGACAGAGGAGAGUGAGCAC	2	1332-1351	1342	0	0.105978
JcSPL10	XM_012228255.2	MIR156m	UGACAGAAGAGAGAGAGCAC	0	1332-1351	1342	0	0.0897231
JcSPL10	XM_012228255.2	MIR156n	CGACAGAAGAGAGUGAGCAC	2	1332-1351	1342	0	0.105978
JcSPL10	XM_012228255.2	MIR156o	UUGACAGAAGAUAGAGGGCAC	3.5	1332-1352	1343	2	0.999316
JcSPL10	XM_012228255.2	MIR156p	UUGACAGAAGAUAGAGGGCAC	3.5	1332-1352	1343	2	0.999316
JcSPL10	XM_012228255.2	MIR156q	UGACAGAAGAGAGUGAGCUC	2	1332-1351	1342	0	0.109821
JcSPL10	XM_012228255.2	MIR156r	UGACAGAACAGAGUGAGCAC	3	1332-1351	1342	0	0.0875813
JcSPL10	XM_012228255.2	MIR156v	CUGACAGAAGAUAGAGAGCAC	3	1332-1352	1343	2	0.999915
JcSPL10	XM_012228255.2	MIR156w	UUGACAGAAGAAAGAGAGCAC	3	1332-1352	1343	2	0.999847
JcSPL10	XM_012228255.2	MIR156x	UGUCAGAAGAGAGUGAGCAC	3	1332-1351	1342	0	0.0939917
JcSPL10	XM_012228255.2	MIR157a	UUGACAGAAGAGAGUGAGCAC	2	1332-1352	1343	2	1
JcSPL10	XM_012228255.2	MIR157c	UUGACAGAAGAUAGAGAGCAU	3.5	1332-1352	1343	2	0.998848
JcSPL10	XM_012228255.2	MIR157d	UUGACAGAAGACAGAGAGCAC	3	1332-1352	1343	2	0.999506
JcSPL2	XM_012230305.2	MIR156a	UUGACAGAAGAUAGAGAGCAC	2	2050-2070	2061	1	0.00656579
JcSPL2	XM_012230305.2	MIR156b	UGACAGAAGAGAGUGAGCAC	1	2050-2069	2060	2	1
JcSPL2	XM_012230305.2	MIR156d	UGACAGAAGAGAGUGAGCAU	1.5	2050-2069	2060	2	1
JcSPL2	XM_012230305.2	MIR156e	UUGACAGAAGAGAGAGAGCAC	0	2050-2070	2061	1	0.00894265
JcSPL2	XM_012230305.2	MIR156f	UGACAGAAGAGAGUGAGCACA	2	2049-2069	2060	2	0.998405
JcSPL2	XM_012230305.2	MIR156g	UGACAGAAGAGAGGGAGCAC	0.5	2050-2069	2060	2	1
JcSPL2	XM_012230305.2	MIR156h	UGACAGAAGAUAGAGAGCAC	2	2050-2069	2060	2	0.999995
JcSPL2	XM_012230305.2	MIR156j	UGACAGAAGAGAGCGAGCAC	1	2050-2069	2060	2	0.999999
JcSPL2	XM_012230305.2	MIR156k	UGACAGAAGAGAGUGGGCAC	1.5	2050-2069	2060	2	1
JcSPL2	XM_012230305.2	MIR156l	UGACAGAGGAGAGUGAGCAC	2	2050-2069	2060	2	1
JcSPL2	XM_012230305.2	MIR156m	UGACAGAAGAGAGAGAGCAC	0	2050-2069	2060	2	1
JcSPL2	XM_012230305.2	MIR156n	CGACAGAAGAGAGUGAGCAC	2	2050-2069	2060	2	1
JcSPL2	XM_012230305.2	MIR156o	UUGACAGAAGAUAGAGGGCAC	2.5	2050-2070	2061	1	0.00597068
JcSPL2	XM_012230305.2	MIR156p	UUGACAGAAGAUAGAGGGCAC	2.5	2050-2070	2061	1	0.00597068
JcSPL2	XM_012230305.2	MIR156q	UGACAGAAGAGAGUGAGCUC	2	2050-2069	2060	2	1
JcSPL2	XM_012230305.2	MIR156r	UGACAGAACAGAGUGAGCAC	3	2050-2069	2060	2	1
JcSPL2	XM_012230305.2	MIR156v	CUGACAGAAGAUAGAGAGCAC	3	2050-2070	2061	1	0.028336
JcSPL2	XM_012230305.2	MIR156w	UUGACAGAAGAAAGAGAGCAC	2	2050-2070	2061	1	0.010919
JcSPL2	XM_012230305.2	MIR156x	UGUCAGAAGAGAGUGAGCAC	3	2050-2069	2060	2	1
JcSPL2	XM_012230305.2	MIR157a	UUGACAGAAGAGAGUGAGCAC	1	2050-2070	2061	1	0.00775493
JcSPL2	XM_012230305.2	MIR157c	UUGACAGAAGAUAGAGAGCAU	2.5	2050-2070	2061	1	0.00597068
JcSPL2	XM_012230305.2	MIR157d	UUGACAGAAGACAGAGAGCAC	2	2050-2070	2061	1	0.00656579
JcSPL9	XM_012232353.2	MIR156a	UUGACAGAAGAUAGAGAGCAC	2	942-962	953	0	0.0128427
JcSPL9	XM_012232353.2	MIR156b	UGACAGAAGAGAGUGAGCAC	1	942-961	952	2	1
JcSPL9	XM_012232353.2	MIR156d	UGACAGAAGAGAGUGAGCAU	1.5	942-961	952	2	1
JcSPL9	XM_012232353.2	MIR156e	UUGACAGAAGAGAGAGAGCAC	0	942-962	953	0	0.0174718
JcSPL9	XM_012232353.2	MIR156f	UGACAGAAGAGAGUGAGCACA	1	941-961	952	2	1
JcSPL9	XM_012232353.2	MIR156g	UGACAGAAGAGAGGGAGCAC	0.5	942-961	952	2	1
JcSPL9	XM_012232353.2	MIR156h	UGACAGAAGAUAGAGAGCAC	2	942-961	952	2	0.999995
JcSPL9	XM_012232353.2	MIR156j	UGACAGAAGAGAGCGAGCAC	1	942-961	952	2	0.999999
JcSPL9	XM_012232353.2	MIR156k	UGACAGAAGAGAGUGGGCAC	1.5	942-961	952	2	1
JcSPL9	XM_012232353.2	MIR156l	UGACAGAGGAGAGUGAGCAC	2	942-961	952	2	1
JcSPL9	XM_012232353.2	MIR156m	UGACAGAAGAGAGAGAGCAC	0	942-961	952	2	1
JcSPL9	XM_012232353.2	MIR156n	CGACAGAAGAGAGUGAGCAC	2	942-961	952	2	1
JcSPL9	XM_012232353.2	MIR156o	UUGACAGAAGAUAGAGGGCAC	2.5	942-962	953	0	0.011682
JcSPL9	XM_012232353.2	MIR156p	UUGACAGAAGAUAGAGGGCAC	2.5	942-962	953	0	0.011682
JcSPL9	XM_012232353.2	MIR156q	UGACAGAAGAGAGUGAGCUC	2	942-961	952	2	1
JcSPL9	XM_012232353.2	MIR156r	UGACAGAACAGAGUGAGCAC	3	942-961	952	2	1
JcSPL9	XM_012232353.2	MIR156v	CUGACAGAAGAUAGAGAGCAC	3	942-962	953	0	0.0548427
JcSPL9	XM_012232353.2	MIR156w	UUGACAGAAGAAAGAGAGCAC	2	942-962	953	0	0.0213128
JcSPL9	XM_012232353.2	MIR156x	UGUCAGAAGAGAGUGAGCAC	3	942-961	952	2	1
JcSPL9	XM_012232353.2	MIR157a	UUGACAGAAGAGAGUGAGCAC	1	942-962	953	0	0.01516
JcSPL9	XM_012232353.2	MIR157c	UUGACAGAAGAUAGAGAGCAU	2.5	942-962	953	0	0.011682
JcSPL9	XM_012232353.2	MIR157d	UUGACAGAAGACAGAGAGCAC	2	942-962	953	0	0.0128427
JcSPL5	XM_020684462.1	MIR156b	UGACAGAAGAGAGUGAGCAC	2	748-767	758	2	0.986351
JcSPL5	XM_020684462.1	MIR156d	UGACAGAAGAGAGUGAGCAU	2	748-767	758	2	0.97208
JcSPL5	XM_020684462.1	MIR156e	UUGACAGAAGAGAGAGAGCAC	3	748-768	759	0	0.0548427
JcSPL5	XM_020684462.1	MIR156f	UGACAGAAGAGAGUGAGCACA	3	747-767	758	2	0.983409
JcSPL5	XM_020684462.1	MIR156g	UGACAGAAGAGAGGGAGCAC	1	748-767	758	2	0.999983
JcSPL5	XM_020684462.1	MIR156h	UGACAGAAGAUAGAGAGCAC	4	748-767	758	2	0.999998
JcSPL5	XM_020684462.1	MIR156j	UGACAGAAGAGAGCGAGCAC	2	748-767	758	2	0.999989
JcSPL5	XM_020684462.1	MIR156k	UGACAGAAGAGAGUGGGCAC	2.5	748-767	758	2	0.979833
JcSPL5	XM_020684462.1	MIR156l	UGACAGAGGAGAGUGAGCAC	3	748-767	758	2	0.999112
JcSPL5	XM_020684462.1	MIR156m	UGACAGAAGAGAGAGAGCAC	2	748-767	758	2	0.999995
JcSPL5	XM_020684462.1	MIR156n	CGACAGAAGAGAGUGAGCAC	3	748-767	758	2	0.990762
JcSPL5	XM_020684462.1	MIR156q	UGACAGAAGAGAGUGAGCUC	3	748-767	758	2	0.983409
JcSPL5	XM_020684462.1	MIR156r	UGACAGAACAGAGUGAGCAC	4	748-767	758	2	0.995769
JcSPL5	XM_020684462.1	MIR156x	UGUCAGAAGAGAGUGAGCAC	4	748-767	758	2	0.99993
JcSPL5	XM_020684462.1	MIR157a	UUGACAGAAGAGAGUGAGCAC	3	748-768	759	0	0.01052
JcSPL13A	XM_020685053.1	MIR156a	UUGACAGAAGAUAGAGAGCAC	3	1258-1278	1269	2	0.999725
JcSPL13A	XM_020685053.1	MIR156b	UGACAGAAGAGAGUGAGCAC	1	1258-1277	1268	2	1
JcSPL13A	XM_020685053.1	MIR156d	UGACAGAAGAGAGUGAGCAU	1.5	1258-1277	1268	2	1
JcSPL13A	XM_020685053.1	MIR156e	UUGACAGAAGAGAGAGAGCAC	1	1258-1278	1269	2	0.999983
JcSPL13A	XM_020685053.1	MIR156f	UGACAGAAGAGAGUGAGCACA	1	1257-1277	1268	2	1
JcSPL13A	XM_020685053.1	MIR156g	UGACAGAAGAGAGGGAGCAC	0.5	1258-1277	1268	2	1
JcSPL13A	XM_020685053.1	MIR156h	UGACAGAAGAUAGAGAGCAC	2	1258-1277	1268	2	0.999995
JcSPL13A	XM_020685053.1	MIR156j	UGACAGAAGAGAGCGAGCAC	1	1258-1277	1268	2	0.999999
JcSPL13A	XM_020685053.1	MIR156k	UGACAGAAGAGAGUGGGCAC	1.5	1258-1277	1268	2	1
JcSPL13A	XM_020685053.1	MIR156l	UGACAGAGGAGAGUGAGCAC	2	1258-1277	1268	2	1
JcSPL13A	XM_020685053.1	MIR156m	UGACAGAAGAGAGAGAGCAC	0	1258-1277	1268	2	1
JcSPL13A	XM_020685053.1	MIR156n	CGACAGAAGAGAGUGAGCAC	2	1258-1277	1268	2	1
JcSPL13A	XM_020685053.1	MIR156o	UUGACAGAAGAUAGAGGGCAC	3.5	1258-1278	1269	2	0.999316
JcSPL13A	XM_020685053.1	MIR156p	UUGACAGAAGAUAGAGGGCAC	3.5	1258-1278	1269	2	0.999316
JcSPL13A	XM_020685053.1	MIR156q	UGACAGAAGAGAGUGAGCUC	2	1258-1277	1268	2	1
JcSPL13A	XM_020685053.1	MIR156r	UGACAGAACAGAGUGAGCAC	3	1258-1277	1268	2	1
JcSPL13A	XM_020685053.1	MIR156v	CUGACAGAAGAUAGAGAGCAC	3	1258-1278	1269	2	0.999915
JcSPL13A	XM_020685053.1	MIR156w	UUGACAGAAGAAAGAGAGCAC	3	1258-1278	1269	2	0.999847
JcSPL13A	XM_020685053.1	MIR156x	UGUCAGAAGAGAGUGAGCAC	3	1258-1277	1268	2	1
JcSPL13A	XM_020685053.1	MIR157a	UUGACAGAAGAGAGUGAGCAC	2	1258-1278	1269	2	1
JcSPL13A	XM_020685053.1	MIR157c	UUGACAGAAGAUAGAGAGCAU	3.5	1258-1278	1269	2	0.998848
JcSPL13A	XM_020685053.1	MIR157d	UUGACAGAAGACAGAGAGCAC	3	1258-1278	1269	2	0.999506
JcSPL16	XM_012230324.2	MIR156a	UUGACAGAAGAUAGAGAGCAC	3	1696-1716	1707	0	0.0481553
JcSPL16	XM_012230324.2	MIR156b	UGACAGAAGAGAGUGAGCAC	1	1696-1715	1706	2	1
JcSPL16	XM_012230324.2	MIR156d	UGACAGAAGAGAGUGAGCAU	1.5	1696-1715	1706	2	1
JcSPL16	XM_012230324.2	MIR156e	UUGACAGAAGAGAGAGAGCAC	1	1696-1716	1707	0	0.0640528
JcSPL16	XM_012230324.2	MIR156f	UGACAGAAGAGAGUGAGCACA	2	1695-1715	1706	2	0.998405
JcSPL16	XM_012230324.2	MIR156g	UGACAGAAGAGAGGGAGCAC	0.5	1696-1715	1706	2	1
JcSPL16	XM_012230324.2	MIR156h	UGACAGAAGAUAGAGAGCAC	2	1696-1715	1706	2	0.999995
JcSPL16	XM_012230324.2	MIR156j	UGACAGAAGAGAGCGAGCAC	1	1696-1715	1706	2	0.999999
JcSPL16	XM_012230324.2	MIR156k	UGACAGAAGAGAGUGGGCAC	1.5	1696-1715	1706	2	1
JcSPL16	XM_012230324.2	MIR156l	UGACAGAGGAGAGUGAGCAC	2	1696-1715	1706	2	1
JcSPL16	XM_012230324.2	MIR156m	UGACAGAAGAGAGAGAGCAC	0	1696-1715	1706	2	1
JcSPL16	XM_012230324.2	MIR156n	CGACAGAAGAGAGUGAGCAC	2	1696-1715	1706	2	1
JcSPL16	XM_012230324.2	MIR156o	UUGACAGAAGAUAGAGGGCAC	3.5	1696-1716	1707	0	0.0429213
JcSPL16	XM_012230324.2	MIR156p	UUGACAGAAGAUAGAGGGCAC	3.5	1696-1716	1707	0	0.0429213
JcSPL16	XM_012230324.2	MIR156q	UGACAGAAGAGAGUGAGCUC	2	1696-1715	1706	2	1
JcSPL16	XM_012230324.2	MIR156r	UGACAGAACAGAGUGAGCAC	3	1696-1715	1706	2	1
JcSPL16	XM_012230324.2	MIR156v	CUGACAGAAGAUAGAGAGCAC	3	1696-1716	1707	0	0.0548427
JcSPL16	XM_012230324.2	MIR156w	UUGACAGAAGAAAGAGAGCAC	3	1696-1716	1707	0	0.0515049
JcSPL16	XM_012230324.2	MIR156x	UGUCAGAAGAGAGUGAGCAC	3	1696-1715	1706	2	1
JcSPL16	XM_012230324.2	MIR157a	UUGACAGAAGAGAGUGAGCAC	2	1696-1716	1707	0	0.0943465
JcSPL16	XM_012230324.2	MIR157c	UUGACAGAAGAUAGAGAGCAU	3.5	1696-1716	1707	0	0.0399176
JcSPL16	XM_012230324.2	MIR157d	UUGACAGAAGACAGAGAGCAC	3	1696-1716	1707	0	0.0447939
JcSPL3	XM_012236246.2	MIR156b	UGACAGAAGAGAGUGAGCAC	2	728-747	738	2	0.986351
JcSPL3	XM_012236246.2	MIR156d	UGACAGAAGAGAGUGAGCAU	2	728-747	738	2	0.97208
JcSPL3	XM_012236246.2	MIR156f	UGACAGAAGAGAGUGAGCACA	2	726-747	738	2	0.998405
JcSPL3	XM_012236246.2	MIR156g	UGACAGAAGAGAGGGAGCAC	1.5	728-747	738	2	0.541936
JcSPL3	XM_012236246.2	MIR156h	UGACAGAAGAUAGAGAGCAC	3	728-747	738	2	0.946485
JcSPL3	XM_012236246.2	MIR156j	UGACAGAAGAGAGCGAGCAC	2	728-747	738	2	0.999989
JcSPL3	XM_012236246.2	MIR156k	UGACAGAAGAGAGUGGGCAC	2.5	728-747	738	2	0.979833
JcSPL3	XM_012236246.2	MIR156l	UGACAGAGGAGAGUGAGCAC	3	728-747	738	2	0.999112
JcSPL3	XM_012236246.2	MIR156m	UGACAGAAGAGAGAGAGCAC	1	728-747	738	2	0.57079
JcSPL3	XM_012236246.2	MIR156n	CGACAGAAGAGAGUGAGCAC	3	728-747	738	2	0.990762
JcSPL3	XM_012236246.2	MIR156q	UGACAGAAGAGAGUGAGCUC	3	728-747	738	2	0.983409
JcSPL3	XM_012236246.2	MIR156r	UGACAGAACAGAGUGAGCAC	4	728-747	738	2	0.995769
JcSPL3	XM_012236246.2	MIR156x	UGUCAGAAGAGAGUGAGCAC	4	728-747	738	2	0.99993
JcSPL3	XM_012236246.2	MIR156a	UUGACAGAAGAUAGAGAGCAC	3	728-748
JcSPL3	XM_012236246.2	MIR156e	UUGACAGAAGAGAGAGAGCAC	1	728-748
JcSPL3	XM_012236246.2	MIR156o	UUGACAGAAGAUAGAGGGCAC	3.5	728-748
JcSPL3	XM_012236246.2	MIR156p	UUGACAGAAGAUAGAGGGCAC	3.5	728-748
JcSPL3	XM_012236246.2	MIR156v	CUGACAGAAGAUAGAGAGCAC	4	728-748
JcSPL3	XM_012236246.2	MIR156w	UUGACAGAAGAAAGAGAGCAC	3	728-748
JcSPL3	XM_012236246.2	MIR157a	UUGACAGAAGAGAGUGAGCAC	2	728-748
JcSPL3	XM_012236246.2	MIR157c	UUGACAGAAGAUAGAGAGCAU	3	728-748
JcSPL3	XM_012236246.2	MIR157d	UUGACAGAAGACAGAGAGCAC	3	728-748
JcSPL11	XM_012225027.2	MIR156a	UUGACAGAAGAUAGAGAGCAC	3	1362-1382	1373	2	0.999725
JcSPL11	XM_012225027.2	MIR156b	UGACAGAAGAGAGUGAGCAC	1	1362-1381	1372	4	1
JcSPL11	XM_012225027.2	MIR156d	UGACAGAAGAGAGUGAGCAU	1.5	1362-1381	1372	4	1
JcSPL11	XM_012225027.2	MIR156e	UUGACAGAAGAGAGAGAGCAC	1	1362-1382	1373	2	0.999983
JcSPL11	XM_012225027.2	MIR156f	UGACAGAAGAGAGUGAGCACA	1	1361-1381	1372	4	0.999992
JcSPL11	XM_012225027.2	MIR156g	UGACAGAAGAGAGGGAGCAC	0.5	1362-1381	1372	4	0.999977
JcSPL11	XM_012225027.2	MIR156h	UGACAGAAGAUAGAGAGCAC	2	1362-1381	1372	4	0.999865
JcSPL11	XM_012225027.2	MIR156j	UGACAGAAGAGAGCGAGCAC	1	1362-1381	1372	4	0.99995
JcSPL11	XM_012225027.2	MIR156k	UGACAGAAGAGAGUGGGCAC	1.5	1362-1381	1372	4	1
JcSPL11	XM_012225027.2	MIR156l	UGACAGAGGAGAGUGAGCAC	2	1362-1381	1372	4	0.999999
JcSPL11	XM_012225027.2	MIR156m	UGACAGAAGAGAGAGAGCAC	0	1362-1381	1372	4	0.999989
JcSPL11	XM_012225027.2	MIR156n	CGACAGAAGAGAGUGAGCAC	2	1362-1381	1372	4	0.999999
JcSPL11	XM_012225027.2	MIR156o	UUGACAGAAGAUAGAGGGCAC	3.5	1362-1382	1373	2	0.999316
JcSPL11	XM_012225027.2	MIR156p	UUGACAGAAGAUAGAGGGCAC	3.5	1362-1382	1373	2	0.999316
JcSPL11	XM_012225027.2	MIR156q	UGACAGAAGAGAGUGAGCUC	2	1362-1381	1372	4	0.999999
JcSPL11	XM_012225027.2	MIR156r	UGACAGAACAGAGUGAGCAC	3	1362-1381	1372	4	0.999986
JcSPL11	XM_012225027.2	MIR156v	CUGACAGAAGAUAGAGAGCAC	3	1362-1382	1373	2	0.999915
JcSPL11	XM_012225027.2	MIR156w	UUGACAGAAGAAAGAGAGCAC	3	1362-1382	1373	2	0.999847
JcSPL11	XM_012225027.2	MIR156x	UGUCAGAAGAGAGUGAGCAC	3	1362-1381	1372	4	0.999994
JcSPL11	XM_012225027.2	MIR157a	UUGACAGAAGAGAGUGAGCAC	2	1362-1382	1373	2	1
JcSPL11	XM_012225027.2	MIR157c	UUGACAGAAGAUAGAGAGCAU	3.5	1362-1382	1373	2	0.998848
JcSPL11	XM_012225027.2	MIR157d	UUGACAGAAGACAGAGAGCAC	3	1362-1382	1373	2	0.999506
