# Supplementary material for: Genome-wide characterization of the SPL gene family involved in the age development of Jatropha curcas
Source: BMC Genomics. 2020 May 20;21:368. doi: 10.1186/s12864-020-06776-8 (PMC7238634; doi:10.1186/s12864-020-06776-8)
Supplement: Supplementary file 15 — Additional file 15. Primers used in this study. [file 12864_2020_6776_MOESM15_ESM.xlsx]

## Sheet: Sheet1
SPL1-F	GCTCCCTTAATTTGAAACTCGG
SPL1-R	CAGCCTTACAATCCTCCACCT
SPL2-F	TGATTTGGGACTTGCTTCTCTA
SPL2-R	ACCAGTTGGGTTCACCTTTC
SPL3-F	TTGGTGGATTAGGGTTTGGA
SPL3-R	CACTTTATGGCGTCTGTGGTAT
SPL4-F	AGCTGTGATTGTTGCTGGTCTT
SPL4-R	GCCTGAGGCATTGAGTTTCC
SPL5-F	AGGAGTTGTCGTAGGCGTTTG
SPL5-R	GTGGCATTGTCTTGGATGGTTA
SPL6-F	TGCCAGCAGTGTAGCAGGTT
SPL6-R	TCCTTCGCCGTTCATTGTG
SPL7-F	AACTGTCCCCACACAAGTCAAT
SPL7-R	CTTGACACCGAGCAATACCC
SPL8-F	GGATCGGGCTTAATTTGGG
SPL8-R	TGGCGTCTGTGGTAGTGCTT
SPL9-F	AGAGCGTTCGCCTGTAAATC
SPL9-R	GTAGATAGAGATTGGATGGAGGATT
SPL10-F	ATTCTTGGGTTTCTTCCTCTGA
SPL10-R	CCACCTAAGTTTTCCATTCCA
SPL11-F	CATTCAAGGGCTATCAGGGA
SPL11-R	ATGGAAGCCTGCGAACTAAC
SPL12-F	AGTAAAGCCCTTGTGGGAAAC
SPL12-R	CCATTAGCAACAGCATCGG
SPL13-F	CCCCACAAGTTACAATAGGAGG
SPL13-R	CTTCCTTCGTCTCCGATTATGT
SPL14-F	GCGAGGTTCATAGCAAATCC
SPL14-R	GCAGTCGTGAGGCAACATCT
SPL16-F	GGTACTAGATATTTGCAGTTTGGTG
SPL16-R	GCTGTTGAAGTTTAGCGAGGAT
RLM SPL9-1	CGACCAGTGTATGTGATGAGTAGAAGAGTC
RLM SPL9-2	GAGTCAAATGCCCTGGAGTGGTCAAGT
miR156 RT	GTCGTATCCAGTGCAGGGTCCGAGGTATTCGCACTGGATACGACGTGCTC
miR156 qPCR f	GCGGCGGTGACAGAAGAGAGT
miR156 qPCR r	GTGCAGGGTCCGAGGTA
